# Supplementary material for: Genomic analysis of hypervirulent Klebsiella pneumoniae reveals potential genetic markers for differentiation from classical strains
Source: Sci Rep. 2022 Aug 11;12:13671. doi: 10.1038/s41598-022-17995-2 (PMC9372168; doi:10.1038/s41598-022-17995-2)
Supplement: Supplementary file 2 — Supplementary Information 1. [file 41598_2022_17995_MOESM2_ESM.txt]

ID	Phenotype	ST	Country	O-type	Carbapenemases	Aerobactin	Salmochelin
GCF_015826235.1_ASM1582623v1_genomic	L	ST86	Brazil	O1v1	-	iuc 1	iro 1
GCF_015826265.1_ASM1582626v1_genomic	L	ST86	Brazil	O1v1	-	iuc 1	iro 1
GCF_015999285.1_ASM1599928v1_genomic	L	ST1165	USA	O2v2	-	-	-
GCF_016694775.1_ASM1669477v1_genomic	L	ST967	China	O1v2	-	-	-
GCF_016805585.1_ASM1680558v1_genomic	L	ST258	Ecuador	O3b	KPC-2	-	-
GCF_019165445.1_ASM1916544v1_genomic	L	ST65-1LV	China	O1v2	-	-	-
GCF_019165455.1_ASM1916545v1_genomic	L	ST133	China	O1v1	-	-	-
GCF_019165465.1_ASM1916546v1_genomic	L	ST86	China	O1v1	-	iuc 1	iro 1
GCF_019165505.1_ASM1916550v1_genomic	L	ST806	China	O1v2	-	-	iro 3
GCF_019165545.1_ASM1916554v1_genomic	L	ST806	China	O1v2	-	-	iro 3
GCF_019165565.1_ASM1916556v1_genomic	L	ST828	China	O1v1	-	iuc 3	iro 3
GCF_019165575.1_ASM1916557v1_genomic	L	ST37	China	unknown (best match = OL103)	-	-	-
GCF_019165595.1_ASM1916559v1_genomic	L	ST86	China	O1v1	-	iuc 1	iro 1
GCF_019165615.1_ASM1916561v1_genomic	L	ST29	China	O1v2	-	iuc 1	iro 1
GCF_019165645.1_ASM1916564v1_genomic	L	ST86	China	O1v1	-	iuc 1	iro 1
GCF_019165655.1_ASM1916565v1_genomic	L	ST218	China	O2v2	-	iuc 1	iro 1
GCF_019165675.1_ASM1916567v1_genomic	L	ST86	China	O1v1	-	iuc 1	iro 1
GCF_019165705.1_ASM1916570v1_genomic	L	ST23	China	O1v2	-	iuc 1	iro 1
GCF_019165725.1_ASM1916572v1_genomic	L	ST23	China	O1v2	-	iuc 1	iro 1
GCF_019165745.1_ASM1916574v1_genomic	L	ST23	China	O1v2	-	iuc 1	iro 1
GCF_019165765.1_ASM1916576v1_genomic	L	ST23	China	O2v2	-	iuc 1	iro 1
GCF_019165775.1_ASM1916577v1_genomic	L	ST25	China	O1v2	-	iuc 3	iro 3
GCF_019165785.1_ASM1916578v1_genomic	L	ST111	China	O1v2	-	-	iro 1
GCF_019165815.1_ASM1916581v1_genomic	L	ST35	China	O1v2	-	-	iro 3
GCF_019165845.1_ASM1916584v1_genomic	L	ST23	China	O1v2	-	iuc 1	iro 1
GCF_019165865.1_ASM1916586v1_genomic	L	ST23	China	O1v2	-	iuc 1	iro 1
GCF_019165875.1_ASM1916587v1_genomic	L	ST700	China	O1v2	-	-	iro 3
GCF_019165885.1_ASM1916588v1_genomic	L	ST23	China	O1v2	-	iuc 1	iro 1
GCF_019165925.1_ASM1916592v1_genomic	L	ST60	China	O1v1	-	-	iro 3
GCF_019165945.1_ASM1916594v1_genomic	L	ST23	China	O1v2	-	iuc 1	iro 1
GCF_019165965.1_ASM1916596v1_genomic	L	ST86	China	O1v1	-	iuc 1	iro 1
GCF_019249995.1_ASM1924999v1_genomic	L	ST380	China	O1v1	-	iuc 2	iro 2
ERR025111	L	ST23	Singapore	O1v2	-	iuc 1	iro 1
ERR025117	L	ST23	Singapore	O1v2	-	iuc 1	iro 1
ERR025462	L	ST231	Viet Nam	O1v2	-	iuc 3	-
ERR025515	L	ST2058	USA	O1v2	-	iuc 2	iro 2
ERR915399	L	ST446	Guadeloupe	O3/O3a	-	-	iro 3
GCF_000009885.1_ASM988v1_genomic	L	ST23	China	O1v2	-	iuc 1	iro 1,iro 3
GCF_000474015.1_ASM47401v1_genomic	L	ST86	China	O1v1	-	-	-
GCF_001939855.1_ASM193985v1_genomic	L	ST23	China	O1v2	-	iuc 1	iro 1
GCF_001939885.2_ASM193988v2_genomic	L	ST485	China	O3b	-	iuc 1	iro 1
GCF_002115605.1_ASM211560v1_genomic	L	ST258	USA	O2v2	KPC-3	-	-
GCF_002268655.1_ASM226865v1_genomic	L	ST258	USA	O2v2	KPC-2	-	-
GCF_002813595.1_ASM281359v1_genomic	L	ST23	Singapore	O1v2	-	iuc 1	iro 1
GCF_002870865.1_ASM287086v1_genomic	L	ST485	China	O3b	-	iuc 1,iuc 1	iro 1,iro 1
GCF_002870885.1_ASM287088v1_genomic	L	ST23	China	O1v2	-	iuc 1	-
GCF_002870945.1_ASM287094v1_genomic	L	ST1941	China	O1v2	-	iuc 1	iro 1
GCF_002871025.1_ASM287102v1_genomic	L	ST700-1LV	China	O1v2	-	-	iro 3
GCF_003065165.1_ASM306516v1_genomic	L	ST3690	USA	O1v1	-	iuc 2	iro 2
GCF_005048745.1_ASM504874v1_genomic	L	ST1165	USA	O2v2	-	-	-
GCF_008830555.1_ASM883055v1_genomic	L	ST23	China	O1v2	-	iuc 1	iro 1
GCF_009822505.1_ASM982250v1_genomic	L	ST273-2LV	China	O5	-	-	-
GCF_009909325.1_ASM990932v1_genomic	L	ST23	Korea	O1v2	-	iuc 1	iro 1
SRR10377118	L	ST432	USA	O4	-	-	-
SRR13130484	L	ST258	USA	O2v2	KPC-2	-	-
SRR5082356	L	ST380	Singapore	O1/O2v1	-	iuc 2	iro 2
SRR5082359	L	ST23	Singapore	O1v2	-	iuc 1	iro 1
SRR5082360	L	ST660	Singapore	O1v1	-	iuc 1	iro 1
SRR5082361	L	ST23	Singapore	O1v2	-	iuc 1	iro 1
SRR5082362	L	ST23	Singapore	O1v2	-	iuc 1	iro 1
SRR5082363	L	ST60	Singapore	O1v1	-	-	iro 3
SRR5082364	L	ST23	Singapore	O1v2	-	iuc 1	iro 1
SRR5082365	L	ST592	Singapore	OL104	-	iuc 1	iro 1
SRR5082366	L	ST111	Singapore	O1v2	-	-	iro 1
SRR5082367	L	ST23	Singapore	O1v2	-	iuc 1	iro 1
SRR5082368	L	ST65	Singapore	O1v2	-	iuc 1	iro 1
SRR5082369	L	ST23	Singapore	O1v1	-	iuc 1	iro 1
SRR5082370	L	ST20	Singapore	O1v1	-	-	-
SRR5082371	L	ST23	Singapore	O1v2	-	iuc 1	-
SRR5082372	L	ST399	Singapore	O2v2	-	-	-
SRR5082373	L	ST23	Singapore	O1v2	-	iuc 1	iro 1
SRR5082374	L	ST23	Singapore	O1v2	-	iuc 1	-
SRR5082375	L	ST2037	Singapore	O3/O3a	-	-	-
SRR5082376	L	ST1049	Singapore	O1v1	-	iuc 1	iro 1
SRR5082378	L	ST23	Singapore	O1v2	-	iuc 1	iro 1
SRR5082379	L	ST2039	Singapore	O1v1	-	iuc 2	iro 2
SRR5082380	L	ST23	Singapore	O1v1	-	iuc 1	iro 1
SRR5082381	L	ST828	Singapore	O1v1	-	iuc 1	iro 1
SRR8286536	L	ST11	China	OL101	KPC-2	iuc 1	-
GCF_000439185.1_UKKV901664_genomic	NL	ST258	USA	O2v2	KPC-2	-	-
GCF_000444855.2_GS_De_Novo_Assembly_genomic	NL	ST1377	India	O3b	-	-	-
GCF_000465975.2_ASM46597v2_genomic	NL	ST29	Australia	O1v2	-	-	-
GCF_000474635.1_Kp303K1.0_genomic	NL	ST15	Taiwan	O1v2	NDM-1	-	-
GCF_000498775.2_LAU-EC1_genomic	NL	ST336	Lebanon	O5	-	-	-
GCF_000566845.1_Kleb_pneu_UCI_34_V1_genomic	NL	ST1444	USA	O2v2	-	-	-
GCF_000566905.1_Kleb_pneu_UCI_25_V1_genomic	NL	ST873	USA	O3b	-	-	-
GCF_000567085.1_Kleb_pneu_BIDMC_51_V1_genomic	NL	ST36	USA	O2v2	-	-	-
GCF_000692955.1_Kleb_pneu_BIDMC_55_V1_genomic	NL	ST105	USA	O2v2	-	-	-
GCF_000693035.1_Kleb_pneu_BIDMC_69_V1_genomic	NL	ST17	USA	O2v2	-	-	-
GCF_000694475.2_ASM69447v2_genomic	NL	ST258	USA	O2v2	-	-	-
GCF_000694875.1_Kleb_pneu_UCI_62_V1_genomic	NL	ST34	USA	O2v1	-	-	-
GCF_000694935.1_Kleb_pneu_UCI_68_V1_genomic	NL	ST37	USA	O4	-	-	-
GCF_000699405.1_4006_genomic	NL	ST54	USA	O3b	-	-	-
GCF_000783515.2_ASM78351v2_genomic	NL	ST1263	USA	O3/O3a	-	-	-
GCF_000814805.1_ASM81480v1_genomic	NL	ST65	Taiwan	O1v2	-	-	-
GCF_000818615.1_ASM81861v1_genomic	NL	ST485	Australia	O2v1	-	-	-
GCF_000958945.1_matepair3_genomic	NL	ST147	USA	O2v1	NDM-1	-	-
GCF_000981955.1_ASM98195v1_genomic	NL	ST48	USA	O1v1	-	-	-
GCF_001022035.1_ASM102203v1_genomic	NL	ST11	USA	O3b	KPC-3;KPC-3	-	-
GCF_001022235.1_ASM102223v1_genomic	NL	ST258	USA	O2v2	KPC-3;KPC-3	-	-
GCF_001030995.1_Kleb_pneu_CHS93_V1_genomic	NL	ST11	USA	O3b	-	-	-
GCF_001031475.1_Kleb_pneu_CHS121_V1_genomic	NL	ST405	USA	O4	-	-	-
GCF_001032185.1_Kleb_pneu_CHS161_V1_genomic	NL	ST29	USA	O1v2	-	-	-
GCF_001052515.1_ASM105251v1_genomic	NL	ST70	USA	O2v2	-	-	-
GCF_001064035.1_ASM106403v1_genomic	NL	ST3581	USA	O3b	-	-	-
GCF_001275285.1_ASM127528v1_genomic	NL	ST258	USA	O2v2	KPC-3	-	-
GCF_001316845.2_UNN45_S9v.02_genomic	NL	ST323	South Africa	O3b	NDM-1	-	-
GCF_001455995.1_MS6671.v1_genomic	NL	ST147	United Arab Emirates	O2v1	OXA-181;OXA-181;OXA-181	-	-
GCF_001460575.1_ASM146057v1_genomic	NL	ST927	Netherlands	O5	-	-	-
GCF_001463215.1_ASM146321v1_genomic	NL	ST336	Norway	O5	NDM-7	-	-
GCF_001463525.1_ASM146352v1_genomic	NL	ST855	Norway	O3/O3a	KPC-2	-	-
GCF_001483045.1_ASM148304v1_genomic	NL	ST13	USA	O2v2	KPC-3	-	-
GCF_001521895.1_ASM152189v1_genomic	NL	ST14	China	O1v1	NDM-5	-	-
GCF_001647465.1_ASM164746v1_genomic	NL	ST44	USA	O1v2	-	-	-
GCF_001663295.1_ASM166329v1_genomic	NL	ST37	USA	O4	KPC-3	-	-
GCF_001666015.1_ASM166601v1_genomic	NL	ST258	USA	OL102	KPC-3	-	-
GCF_001678695.1_ASM167869v1_genomic	NL	ST3586	Denmark	O2v2	-	-	-
GCF_001695775.1_ASM169577v1_genomic	NL	ST8	Pakistan	O1v2	-	-	-
GCF_001701755.1_ASM170175v1_genomic	NL	ST875	China	O1v1	-	-	-
GCF_001701795.1_ASM170179v1_genomic	NL	ST36	China	O2v2	-	-	-
GCF_001720705.1_ASM172070v1_genomic	NL	ST14	Pakistan	O1v1	NDM-1;OXA-48	-	-
GCF_001929345.1_ASM192934v1_genomic	NL	ST6	not collected	O1v1	-	-	-
GCF_001950655.1_ASM195065v1_genomic	NL	ST485	Japan	O3/O3a	-	-	-
GCF_001968745.2_ASM196874v2_genomic	NL	ST437	Brazil	O4	KPC-2	-	-
GCF_001970165.2_ASM197016v2_genomic	NL	ST395	Russia	O1/O2v1	OXA-48	iuc 1	-
GCF_002102635.1_ASM210263v1_genomic	NL	ST15	Portugal	O1v1	-	-	-
GCF_002104315.1_ASM210431v1_genomic	NL	ST11	Brazil	O2v1	KPC-2	-	-
GCF_002108275.1_ASM210827v1_genomic	NL	ST147	Philippines	O2v1	-	-	-
GCF_002108395.1_ASM210839v1_genomic	NL	ST392	Philippines	O4	-	-	-
GCF_002119075.1_ASM211907v1_genomic	NL	ST231	Brazil	O1v2	-	-	-
GCF_002152365.1_ASM215236v1_genomic	NL	ST251	USA	O3b	-	-	-
GCF_002152765.1_ASM215276v1_genomic	NL	ST3831	USA	O1v1	-	-	-
GCF_002153305.1_ASM215330v1_genomic	NL	ST678	USA	O4	KPC-2	-	-
GCF_002156745.1_ASM215674v1_genomic	NL	ST37	USA	O2v2	OXA-48;OXA-48	-	-
GCF_002163895.1_ASM216389v1_genomic	NL	ST23	China	O1v2	-	iuc 1	iro 3,iro unknown
GCF_002173905.1_ASM217390v1_genomic	NL	ST273	China	O3b	-	-	-
GCF_002180495.1_ASM218049v1_genomic	NL	ST299	USA	O1v1	KPC-2	-	-
GCF_002180655.1_ASM218065v1_genomic	NL	ST16	USA	O3b	KPC-2	-	-
GCF_002184955.2_ASM218495v2_genomic	NL	ST188	USA	O3b	KPC-2	-	-
GCF_002185465.2_ASM218546v2_genomic	NL	ST258	USA	O2v2	KPC-3	-	-
GCF_002185885.2_ASM218588v2_genomic	NL	ST22	USA	O2v2	OXA-48	-	-
GCF_002186625.1_ASM218662v1_genomic	NL	ST17	Nigeria	O5	-	-	-
GCF_002186705.1_ASM218670v1_genomic	NL	ST25	Nigeria	O1v2	-	-	-
GCF_002186785.1_ASM218678v1_genomic	NL	ST39	Nigeria	O1v2	-	-	-
GCF_002187315.1_ASM218731v1_genomic	NL	ST8	Nigeria	O1v2	-	-	-
GCF_002187395.1_ASM218739v1_genomic	NL	ST1788	Nigeria	O1v2	OXA-48	-	-
GCF_002188105.1_ASM218810v1_genomic	NL	ST3687	Nigeria	O3/O3a	-	-	-
GCF_002205995.1_ASM220599v1_genomic	NL	ST660	China	O1v1	-	iuc 1	iro 1
GCF_002235435.1_ASM223543v1_genomic	NL	ST258	Italy	O2v2	KPC-2	-	-
GCF_002236305.1_ASM223630v1_genomic	NL	ST512	Italy	O2v2	KPC-3	-	-
GCF_002239875.1_ASM223987v1_genomic	NL	ST307	Thailand	O2v2	-	-	-
GCF_002248425.1_ASM224842v1_genomic	NL	ST3810	Thailand	O4	-	-	-
GCF_002248525.1_ASM224852v1_genomic	NL	ST101	Thailand	O1v1	OXA-48	-	-
GCF_002248595.1_ASM224859v1_genomic	NL	ST15	Thailand	O1v1	-	-	-
GCF_002249535.1_ASM224953v1_genomic	NL	ST1307	Thailand	OL101	-	-	-
GCF_002257785.1_ASM225778v1_genomic	NL	ST1	China	O1v2	NDM-1	-	-
GCF_002258105.1_ASM225810v1_genomic	NL	ST147	China	O2v1	KPC-2	-	-
GCF_002258155.1_ASM225815v1_genomic	NL	ST726	China	O3b	NDM-1	-	-
GCF_002260885.1_ASM226088v1_genomic	NL	ST628	Japan	O3b	-	-	-
GCF_002261545.1_ASM226154v1_genomic	NL	ST11	China	OL101	KPC-2	-	-
GCF_002261585.1_ASM226158v1_genomic	NL	ST107	China	O1v1	KPC-2	-	-
GCF_002264195.1_ASM226419v1_genomic	NL	ST23	China	O1v2	NDM-1	iuc 1	iro 1
GCF_002264425.1_ASM226442v1_genomic	NL	ST15	China	O1v2	KPC-2	-	-
GCF_002264475.1_ASM226447v1_genomic	NL	ST11	China	OL101	KPC-2	-	-
GCF_002269895.1_ASM226989v1_genomic	NL	ST258-1LV	USA	O2v2	KPC-2	-	-
GCF_002269905.1_ASM226990v1_genomic	NL	ST17	USA	O2v2	KPC-3	-	-
GCF_002271285.1_ASM227128v1_genomic	NL	ST14	USA	O1v1	KPC-3	-	-
GCF_002289105.1_ASM228910v1_genomic	NL	ST340	Brazil	OL102	KPC-2	-	-
GCF_002300775.1_ASM230077v1_genomic	NL	ST443	Brazil	O1v2	KPC-2	-	-
GCF_002317885.1_ASM231788v1_genomic	NL	ST1741	Thailand	O1v2	-	-	-
GCF_002365935.1_ASM236593v1_genomic	NL	ST534	Thailand	OL102	-	-	-
GCF_002369875.1_ASM236987v1_genomic	NL	ST11	China	OL101	KPC-2	-	-
GCF_002416695.1_ASM241669v1_genomic	NL	ST39	South Africa	O1v1	-	-	-
GCF_002417085.1_ASM241708v1_genomic	NL	ST323	South Africa	O3b	-	-	-
GCF_002508285.1_ASM250828v1_genomic	NL	ST2728	Belgium	O1v1	OXA-48*	-	-
GCF_002510095.1_ASM251009v1_genomic	NL	ST14	South Africa	O1v1	-	-	-
GCF_002738115.1_ASM273811v1_genomic	NL	ST3579	Unknown	O2v2	NDM-1	iuc 1	-
GCF_002740705.1_ASM274070v1_genomic	NL	ST34	China	O2v2	IMP-4	-	-
GCF_002752955.1_ASM275295v1_genomic	NL	ST45	Thailand	O2v2	-	iuc 3	-
GCF_002775235.1_ASM277523v1_genomic	NL	ST111	Lebanon	O1v2	OXA-48	-	-
GCF_002775315.1_ASM277531v1_genomic	NL	ST45	Lebanon	O2v1	OXA-48	-	-
GCF_002775405.1_ASM277540v1_genomic	NL	ST11	Lebanon	O2v2	NDM-1	-	-
GCF_002786755.1_ASM278675v1_genomic	NL	ST147	South Korea	O2v1	NDM-5;OXA-181;OXA-181	-	-
GCF_002807065.1_ASM280706v1_genomic	NL	ST307	France	O2v2	NDM-1;OXA-48	-	-
GCF_002811525.1_ASM281152v1_genomic	NL	ST2867	China	O5	NDM-5	-	-
GCF_002811735.1_ASM281173v1_genomic	NL	ST340	China	O4	NDM-5	-	-
GCF_002814015.1_ASM281401v1_genomic	NL	ST37	China	O3b	-	-	-
GCF_002845945.1_ASM284594v1_genomic	NL	ST29-1LV	China	O3/O3a	-	-	-
GCF_002848605.1_ASM284860v1_genomic	NL	ST147	Unknown	O3/O3a	NDM-9	-	-
GCF_002850795.1_ASM285079v1_genomic	NL	ST1303	Colombia	O1v2	-	-	-
GCF_002850845.1_ASM285084v1_genomic	NL	ST34	Colombia	O2v2	-	-	-
GCF_002850915.1_ASM285091v1_genomic	NL	ST39	Colombia	O1v2	-	-	-
GCF_002850965.1_ASM285096v1_genomic	NL	ST48	Colombia	O1v1	-	-	-
GCF_002850995.1_ASM285099v1_genomic	NL	ST299	Colombia	O1v1	-	-	-
GCF_002851055.1_ASM285105v1_genomic	NL	ST789	Colombia	O1v1	-	-	-
GCF_002851455.1_ASM285145v1_genomic	NL	ST17	Colombia	O5	-	-	-
GCF_002851475.1_ASM285147v1_genomic	NL	ST1271	Colombia	O1v2	-	-	-
GCF_002851495.1_ASM285149v1_genomic	NL	ST77	Colombia	O3/O3a	-	-	iro 3
GCF_002852815.1_ASM285281v1_genomic	NL	ST11	China	OL101	KPC-2	-	-
GCF_002853155.1_ASM285315v1_genomic	NL	ST37	China	OL102	-	-	-
GCF_002853165.1_ASM285316v1_genomic	NL	ST660	China	O1v1	-	iuc 1	iro 1
GCF_002853825.1_ASM285382v1_genomic	NL	ST17	Colombia	O5	-	-	-
GCF_002854135.1_ASM285413v1_genomic	NL	ST36	Colombia	O2v2	KPC-2	-	-
GCF_002855985.1_ASM285598v1_genomic	NL	ST2425	USA	O2v1	-	-	-
GCF_002856015.1_ASM285601v1_genomic	NL	ST1754	USA	O2v1	-	-	-
GCF_002856325.1_ASM285632v1_genomic	NL	ST1530	USA	O1/O2v1	-	-	-
GCF_002856395.1_ASM285639v1_genomic	NL	ST2777	USA	O1/O2v1	-	-	-
GCF_002856575.1_ASM285657v1_genomic	NL	ST976	USA	O1/O2v2	-	-	-
GCF_002856635.1_ASM285663v1_genomic	NL	ST44-1LV	USA	O1v2	-	-	-
GCF_002857005.1_ASM285700v1_genomic	NL	ST37	USA	OL103	-	-	-
GCF_002857035.1_ASM285703v1_genomic	NL	ST222-4LV	USA	O2v2	-	-	-
GCF_002857125.1_ASM285712v1_genomic	NL	ST870	USA	O1/O2v1	-	-	-
GCF_002857235.1_ASM285723v1_genomic	NL	ST190-1LV	USA	OL101	-	-	-
GCF_002861845.1_ASM286184v1_genomic	NL	ST2760	USA	O1v1	-	-	-
GCF_002866605.1_ASM286660v1_genomic	NL	ST147	Lebanon	O2v1	NDM-1	-	-
GCF_002866615.1_ASM286661v1_genomic	NL	ST35	Lebanon	O1v1	-	-	-
GCF_002903965.1_ASM290396v1_genomic	NL	ST3751	Spain	O2v1	OXA-48	-	-
GCF_002910085.1_ASM291008v1_genomic	NL	ST3792	Australia	O2v2	KPC-2	-	-
GCF_002928635.1_ASM292863v1_genomic	NL	ST307	Guinea	O2v2	-	-	-
GCF_002935005.1_ASM293500v1_genomic	NL	ST3793	Cameroon	O1v2	-	-	-
GCF_002935545.2_ASM293554v2_genomic	NL	ST3807	USA	O3b	KPC-2	-	-
GCF_002936165.2_ASM293616v2_genomic	NL	ST14	USA	O1v1	KPC-2	-	-
GCF_002936205.2_ASM293620v2_genomic	NL	ST76	USA	O5	KPC-2	-	-
GCF_002936345.2_ASM293634v2_genomic	NL	ST17	USA	OL104	KPC-2	-	-
GCF_002936475.2_ASM293647v2_genomic	NL	ST37	USA	OL101	KPC-2	-	-
GCF_002936565.2_ASM293656v2_genomic	NL	ST26	USA	O1v1	KPC-2	-	-
GCF_002936615.2_ASM293661v2_genomic	NL	ST941	USA	O2v2	KPC-2	-	-
GCF_002936675.2_ASM293667v2_genomic	NL	ST147	USA	O2v1	KPC-2	-	-
GCF_002944845.1_ASM294484v1_genomic	NL	ST86	China	O1v1	KPC-2;NDM-1	iuc 1	iro 1
GCF_002967795.1_ASM296779v1_genomic	NL	ST11	Unknown	O3b	NDM-1	-	-
GCF_003012855.1_ASM301285v1_genomic	NL	ST611	Malaysia	O2v2	-	-	-
GCF_003031325.1_ASM303132v1_genomic	NL	ST15	Thailand	O1v2	NDM-1	-	-
GCF_003036485.1_ASM303648v1_genomic	NL	ST628	China	O3b	IMP-4	-	-
GCF_003036505.1_ASM303650v1_genomic	NL	ST54	China	O3b	IMP-4	-	-
GCF_003037185.1_ASM303718v1_genomic	NL	ST23	China	O1v2	NDM-1	iuc 1	iro 1
GCF_003054385.1_ASM305438v1_genomic	NL	ST15	China	O1v1	NDM-19	-	-
GCF_003065085.1_ASM306508v1_genomic	NL	ST15-1LV	USA	O1v1	KPC-3	-	-
GCF_003095455.1_ASM309545v1_genomic	NL	ST258	Brazil	O2v2	KPC-2	-	-
GCF_003115175.1_ASM311517v1_genomic	NL	ST656	Unknown	OL101	NDM-1	-	-
GCF_003144055.1_ASM314405v1_genomic	NL	ST16	Turkey	O3b	OXA-48	-	-
GCF_003171755.1_ASM317175v1_genomic	NL	ST3689	India	O5	-	-	-
GCF_003173515.1_ASM317351v1_genomic	NL	ST2701	India	O3b	-	-	-
GCF_003184005.1_ASM318400v1_genomic	NL	ST101	Turkey	O1v1	OXA-48	-	-
GCF_003195145.1_ASM319514v1_genomic	NL	ST3842	USA	O1/O2v2	-	-	-
GCF_003195235.1_ASM319523v1_genomic	NL	ST1727	USA	OL101	-	-	-
GCF_003195295.1_ASM319529v1_genomic	NL	ST25	USA	O1v2	-	-	-
GCF_003195325.1_ASM319532v1_genomic	NL	ST1427	USA	OL101	-	-	-
GCF_003195435.1_ASM319543v1_genomic	NL	ST3848	USA	O3b	-	-	-
GCF_003195535.1_ASM319553v1_genomic	NL	ST16	USA	O3b	OXA-181	-	-
GCF_003195655.1_ASM319565v1_genomic	NL	ST3847	USA	O1v1	-	-	-
GCF_003196535.1_ASM319653v1_genomic	NL	ST551	USA	O1v1	-	-	-
GCF_003196795.1_ASM319679v1_genomic	NL	ST3801	USA	O1v1	-	-	-
GCF_003196835.1_ASM319683v1_genomic	NL	ST3849	USA	O2v2	-	-	-
GCF_003203435.1_ASM320343v1_genomic	NL	ST11	Taiwan	OL101	KPC-2	iuc 1	iro 1
GCF_003226035.1_ASM322603v1_genomic	NL	ST1	Spain	O1v1	-	-	-
GCF_003226095.1_ASM322609v1_genomic	NL	ST297	Spain	O1v1	-	-	-
GCF_003227595.1_ASM322759v1_genomic	NL	ST29	Italy	O1v2	KPC-3	-	-
GCF_003316315.1_ASM331631v1_genomic	NL	ST1380	Australia	O2v1	-	-	-
GCF_003321095.1_ASM332109v1_genomic	NL	ST16	Brazil	O3b	KPC-2	-	-
GCF_003321255.1_ASM332125v1_genomic	NL	ST340	Brazil	O4	KPC-2	-	-
GCF_003339395.1_ASM333939v1_genomic	NL	ST3366	Italy	O1v1	NDM-1;OXA-48	-	-
GCF_003346445.1_ASM334644v1_genomic	NL	ST45	Algeria	OL101	-	-	-
GCF_003346635.1_ASM334663v1_genomic	NL	ST882	Algeria	O1v1	-	-	-
GCF_003363735.1_ASM336373v2_genomic	NL	ST101	Unknown	O1v1	OXA-48	-	-
GCF_003400495.1_ASM340049v1_genomic	NL	ST15	USA	O1v1	-	-	-
GCF_003400925.1_ASM340092v1_genomic	NL	ST395	USA	O1v2	NDM-1	iuc 1	-
GCF_003401275.1_ASM340127v1_genomic	NL	ST628	USA	O3b	KPC-3	-	-
GCF_003402175.1_ASM340217v1_genomic	NL	ST258	Sweden	O2v2	KPC-3	-	-
GCF_003419985.1_ASM341998v1_genomic	NL	ST15	China	O1v2	KPC-2	-	-
GCF_003428845.1_ASM342884v1_genomic	NL	ST14	Unknown	O1v1	NDM-1	-	-
GCF_003429065.3_ASM342906v3_genomic	NL	ST719	Unknown	O3b	NDM-1	-	-
GCF_003429545.1_ASM342954v1_genomic	NL	ST11	Taiwan	OL101	KPC-2;OXA-48	-	-
GCF_003439475.1_ASM343947v1_genomic	NL	ST1203	China	O1v1	-	-	-
GCF_003571065.1_ASM357106v1_genomic	NL	ST86	New Zealand	O1v1	-	iuc 1	iro 1
GCF_003574235.1_ASM357423v1_genomic	NL	ST14	Thailand	O1v1	NDM-1*	-	-
GCF_003584045.1_ASM358404v1_genomic	NL	ST3400	Austria	OL103	-	-	-
GCF_003597695.1_ASM359769v1_genomic	NL	ST307	South Korea	O2v2	KPC-2	-	-
GCF_003650145.1_ASM365014v1_genomic	NL	ST11-1LV	Togo	O4	OXA-181	-	-
GCF_003664865.1_ASM366486v1_genomic	NL	ST967	China	O1v2	-	-	-
GCF_003688005.1_ASM368800v1_genomic	NL	ST3575	USA	O1v2	-	-	-
GCF_003830175.1_ASM383017v1_genomic	NL	ST43	Thailand	O1/O2v1	-	iuc 3	-
GCF_003861085.1_ASM386108v1_genomic	NL	ST20	USA	O1v2	-	-	-
GCF_003861365.1_ASM386136v1_genomic	NL	ST940	USA	O4	-	-	-
GCF_003861575.1_ASM386157v1_genomic	NL	ST17	USA	O5	-	-	-
GCF_003937465.1_ASM393746v1_genomic	NL	ST3741	Pakistan	O2v1	NDM-5;OXA-181	-	-
GCF_003937475.1_ASM393747v1_genomic	NL	ST584	Pakistan	O2v2	-	-	-
GCF_003937525.1_ASM393752v1_genomic	NL	ST3737	Pakistan	OL102	-	-	-
GCF_003965875.1_ASM396587v1_genomic	NL	ST3050	Egypt	O4	-	-	-
GCF_003992585.1_ASM399258v1_genomic	NL	ST11	Hungary	O2v2	-	-	-
GCF_004005265.1_ASM400526v1_genomic	NL	ST307	France	O2v2	OXA-48	-	-
GCF_004014965.1_ASM401496v1_genomic	NL	ST3750	South Korea	O2v2	-	-	-
GCF_004024285.1_ASM402428v1_genomic	NL	ST17	USA	O3b	NDM-7	-	-
GCF_004118955.1_ASM411895v1_genomic	NL	ST23	China	O1v2	-	iuc 1	iro 1
GCF_004119955.1_ASM411995v1_genomic	NL	ST11	China	OL101	KPC-2	-	-
GCF_004120135.1_ASM412013v1_genomic	NL	ST3686	China	O2v2	-	-	-
GCF_004127475.1_ASM412747v1_genomic	NL	ST3742-2LV	China	OL101	NDM-5	iuc 5	iro 5
GCF_004127575.1_ASM412757v1_genomic	NL	ST256	China	O2v1	NDM-9	-	-
GCF_004127835.1_ASM412783v1_genomic	NL	ST15-1LV	China	O1v1	-	-	-
GCF_004137665.1_ASM413766v1_genomic	NL	ST20	China	O2v2	-	-	-
GCF_004208475.1_ASM420847v1_genomic	NL	ST3796	Unknown	O3b	-	iuc 3	-
GCF_004209275.1_ASM420927v1_genomic	NL	ST502	Egypt	O4	-	-	-
GCF_004284565.1_ASM428456v1_genomic	NL	ST340	Brazil	O4	-	-	-
GCF_004294655.1_ASM429465v1_genomic	NL	ST530	Malaysia	O1v2	NDM-1	-	-
GCF_004311005.1_ASM431100v1_genomic	NL	ST3821	Japan	O1v2	-	-	-
GCF_004311245.1_ASM431124v1_genomic	NL	ST105-1LV	Japan	O2v2	-	-	-
GCF_004311465.1_ASM431146v1_genomic	NL	ST200	Japan	O3b	-	-	-
GCF_004311865.1_ASM431186v1_genomic	NL	ST1109	Japan	O1v2	-	-	-
GCF_004312045.1_ASM431204v1_genomic	NL	ST1824	Japan	O1v1	-	-	-
GCF_004312205.1_ASM431220v1_genomic	NL	ST1334	Japan	O3/O3a	-	-	-
GCF_004312465.1_ASM431246v1_genomic	NL	ST1266	Japan	O1v1	-	-	iro 3
GCF_004312525.1_ASM431252v1_genomic	NL	ST215	Japan	O1v1	-	-	-
GCF_004312665.1_ASM431266v1_genomic	NL	ST3826	Japan	O2v2	-	-	-
GCF_004312785.1_ASM431278v1_genomic	NL	ST1245	Japan	O2v2	-	-	-
GCF_004312945.1_ASM431294v1_genomic	NL	ST134	Japan	O5	-	-	-
GCF_004312965.1_ASM431296v1_genomic	NL	ST502	Japan	O4	-	-	-
GCF_004313085.1_ASM431308v1_genomic	NL	ST1658	Japan	O3b	-	-	-
GCF_004313145.1_ASM431314v1_genomic	NL	ST3828	Japan	O3b	-	-	-
GCF_004313265.1_ASM431326v1_genomic	NL	ST268	Japan	O2v1	-	iuc 1	iro 1
GCF_004313345.1_ASM431334v1_genomic	NL	ST499	Japan	OL104	-	-	-
GCF_004313425.1_ASM431342v1_genomic	NL	ST104	Japan	O3b	-	-	-
GCF_004323145.1_ASM432314v1_genomic	NL	ST307	Hungary	O2v2	-	-	-
GCF_004332075.1_ASM433207v1_genomic	NL	ST86	Canada	O1v1	KPC-2	iuc 1	iro 1
GCF_004357805.1_ASM435780v1_genomic	NL	ST307	China	O2v2	OXA-48	iuc 1	-
GCF_004402035.1_ASM440203v1_genomic	NL	ST2121	Uganda	O1v2	-	-	-
GCF_004795515.1_ASM479551v1_genomic	NL	ST101	Malaysia	O1v2	-	-	-
GCF_004801235.1_ASM480123v1_genomic	NL	ST2570	China	O4	-	-	-
GCF_004802815.1_ASM480281v1_genomic	NL	ST101	Egypt	O1/O2v1	-	-	-
GCF_004802955.1_ASM480295v1_genomic	NL	ST147	Egypt	O2v1	NDM-1	iuc 1	-
GCF_004833515.1_ASM483351v1_genomic	NL	ST14	Thailand	O1v1	OXA-232	-	-
GCF_004922965.1_ASM492296v1_genomic	NL	ST101	France	O1v1	OXA-48	-	-
GCF_005184305.1_ASM518430v1_genomic	NL	ST11	Venezuela	O2v1	NDM-1	-	-
GCF_005503905.1_ASM550390v1_genomic	NL	ST309	China	O4	NDM-1	-	-
GCF_005862195.1_ASM586219v1_genomic	NL	ST48	United Kingdom	O1v1	NDM-5	iuc 1	-
GCF_005885775.1_ASM588577v1_genomic	NL	ST15	United Kingdom	O1v1	NDM-1	iuc 1	-
GCF_006130445.1_ASM613044v1_genomic	NL	ST15	China	O1v2	KPC-2	-	-
GCF_006151695.1_ASM615169v1_genomic	NL	ST336	Algeria	O5	OXA-48	-	-
GCF_006540385.2_ASM654038v2_genomic	NL	ST10-3LV	France	O1v2	-	-	-
GCF_006540515.2_ASM654051v2_genomic	NL	ST940	France	O4	-	-	-
GCF_006540575.2_ASM654057v2_genomic	NL	ST2324	USA	O2v2	-	-	-
GCF_006540835.2_ASM654083v2_genomic	NL	ST2982	USA	O2v2	-	-	iro 4
GCF_006541015.2_ASM654101v2_genomic	NL	ST423	USA	O2v2	-	-	-
GCF_006542235.2_ASM654223v2_genomic	NL	ST234	USA	O1v2	-	-	-
GCF_006546355.1_ASM654635v1_genomic	NL	ST258	Thailand	O2v2	KPC-2	-	-
GCF_006802065.1_ASM680206v1_genomic	NL	ST11	Spain	O2v1	OXA-48	-	-
GCF_006937755.1_ASM693775v1_genomic	NL	ST48	Norway	O1v1	-	-	-
GCF_006937915.1_ASM693791v1_genomic	NL	ST70	Estonia	O1/O2v2	-	-	-
GCF_006974165.1_ASM697416v1_genomic	NL	ST968	China	O1v1	-	-	-
GCF_007115205.1_ASM711520v1_genomic	NL	ST11	China	OL101	KPC-2	iuc 1	-
GCF_007197815.1_ASM719781v1_genomic	NL	ST1779	China	O3b	-	-	-
GCF_007954075.1_ASM795407v1_genomic	NL	ST1846-1LV	USA	O3b	KPC-3;NDM-1	-	-
GCF_007993515.1_ASM799351v1_genomic	NL	ST348	Portugal	O1v1	KPC-3	-	-
GCF_008081755.1_ASM808175v1_genomic	NL	ST267-1LV	USA	O2v1	-	-	-
GCF_008081765.1_ASM808176v1_genomic	NL	ST34	USA	O1v1	-	-	-
GCF_008082375.1_ASM808237v1_genomic	NL	ST20	USA	O1v2	-	-	-
GCF_008107405.1_ASM810740v1_genomic	NL	ST432	Malaysia	OL102	-	-	-
GCF_008120115.1_ASM812011v1_genomic	NL	ST14	United Kingdom	O1v1	-	-	-
GCF_008370605.1_ASM837060v1_genomic	NL	ST383	France	OL102	KPC-2	-	-
GCF_008374465.1_ASM837446v1_genomic	NL	ST1788	France	O1v2	KPC-2	-	-
GCF_008375015.1_ASM837501v1_genomic	NL	ST273	France	O3b	KPC-2	-	-
GCF_008572715.1_ASM857271v1_genomic	NL	ST65	Singapore	O1v2	KPC-2	iuc 1	iro 1
GCF_008632415.1_ASM863241v1_genomic	NL	ST3410	China	O5	-	-	-
GCF_008634545.1_ASM863454v1_genomic	NL	ST15	China	O1v1	OXA-232	iuc 1	-
GCF_008693425.1_ASM869342v1_genomic	NL	ST1833-1LV	USA	O5	OXA-48	-	-
GCF_008756815.1_ASM875681v1_genomic	NL	ST700	China	O1v2	-	iuc 3	iro 3
GCF_008756915.1_ASM875691v1_genomic	NL	ST412	China	O3b	-	iuc 1	iro 1
GCF_008830495.1_ASM883049v1_genomic	NL	ST268	China	O2v1	-	iuc 1	iro 1
GCF_008830585.1_ASM883058v1_genomic	NL	ST15	China	O1v1	KPC-2	iuc 1	-
GCF_008867615.1_ASM886761v1_genomic	NL	ST147	Spain	O2v1	OXA-48	-	-
GCF_008867635.1_ASM886763v1_genomic	NL	ST392	Spain	O4	IMP-20*	-	-
GCF_008867705.1_ASM886770v1_genomic	NL	ST321	Spain	O2v2	IMP-8	-	-
GCF_008868035.1_ASM886803v1_genomic	NL	ST15	Spain	O1v1	VIM-1	-	-
GCF_008931345.1_ASM893134v1_genomic	NL	ST12	Australia	O2v2	IMP-4	-	-
GCF_009184455.1_ASM918445v1_genomic	NL	ST4415	Brazil	O3b	-	-	-
GCF_009208625.1_ASM920862v1_genomic	NL	ST1906	France	O3b	-	-	-
GCF_009387815.1_ASM938781v1_genomic	NL	ST873	Thailand	OL101	-	-	-
GCF_009387915.1_ASM938791v1_genomic	NL	ST1315	Laos	O2v2	-	-	-
GCF_900084085.1_11983_8_29_genomic	NL	ST1686	United Kingdom	O1v1	-	-	-
GCF_900084185.1_11983_8_28_genomic	NL	ST3698	United Kingdom	O1v2	-	-	-
GCF_900084325.1_11983_8_54_genomic	NL	ST377	United Kingdom	O2v2	-	-	-
GCF_900084395.1_11983_8_46_genomic	NL	ST3169	United Kingdom	O3b	-	-	-
GCF_900084425.1_11983_8_1_genomic	NL	ST76	United Kingdom	O3/O3a	-	-	-
GCF_900084625.1_11983_8_88_genomic	NL	ST785	United Kingdom	O1v1	-	-	-
GCF_900084645.1_11983_8_90_genomic	NL	ST2004	United Kingdom	O4	-	-	-
GCF_900084665.1_12045_5_84_genomic	NL	ST14	United Kingdom	O1v1	-	-	-
GCF_900084805.1_12045_6_20_genomic	NL	ST20	United Kingdom	O1v2	-	-	-
GCF_900084815.1_12045_6_25_genomic	NL	ST3709	United Kingdom	O1v1	-	-	-
GCF_900084835.1_12045_6_26_genomic	NL	ST35	United Kingdom	O3b	-	-	-
GCF_900084985.1_12045_6_63_genomic	NL	ST1	United Kingdom	OL102	-	-	-
GCF_900085205.1_12045_6_93_genomic	NL	ST359	United Kingdom	O1v2	-	-	-
GCF_900085335.1_12045_7_18_genomic	NL	ST108-2LV	United Kingdom	O4	-	-	-
GCF_900085355.1_12045_7_20_genomic	NL	ST1658	United Kingdom	O3b	-	-	-
GCF_900085385.1_12045_7_23_genomic	NL	ST3704	United Kingdom	O1v1	-	-	-
GCF_900085445.1_12045_7_29_genomic	NL	ST48	United Kingdom	O1v1	-	-	-
GCF_900085585.1_12045_7_45_genomic	NL	ST231	United Kingdom	O1v2	-	-	-
GCF_900085605.1_12045_7_47_genomic	NL	ST353	United Kingdom	OL104	-	-	-
GCF_900085685.1_12045_7_80_genomic	NL	ST252	United Kingdom	O1v2	-	-	-
GCF_900085735.1_12045_7_83_genomic	NL	ST221	United Kingdom	O3b	OXA-48	-	-
GCF_900085955.1_12082_2_11_genomic	NL	ST26	United Kingdom	O1v2	-	-	-
GCF_900085985.1_12082_2_20_genomic	NL	ST3164	United Kingdom	O3b	-	-	-
GCF_900086055.1_12082_4_69_genomic	NL	ST423	United Kingdom	O2v2	-	-	-
GCF_900086325.1_12082_5_2_genomic	NL	ST872	United Kingdom	O5	-	-	-
GCF_900086435.1_12082_5_16_genomic	NL	ST39	United Kingdom	O1v2	-	-	-
GCF_900086525.1_12082_5_27_genomic	NL	ST412	United Kingdom	O3b	-	iuc 1 (incomplete)	iro 1
GCF_900092725.1_18090_8_62_genomic	NL	ST1787	Thailand	O1v2	-	-	-
GCF_900092895.1_18090_8_45_genomic	NL	ST16	Thailand	O3b	-	-	-
GCF_900092965.1_18090_6_72_genomic	NL	ST231	Thailand	O1v2	-	iuc 3	-
GCF_900092985.1_18090_8_59_genomic	NL	ST15	Thailand	O1v1	-	-	-
GCF_900092995.1_18090_8_39_genomic	NL	ST1507	Thailand	O3b	-	-	-
GCF_900093085.1_18090_6_67_genomic	NL	ST35	Thailand	O1v1	-	-	-
GCF_900093095.1_18090_8_71_genomic	NL	ST39	Thailand	O1v2	-	-	-
GCF_900093125.1_18090_8_36_genomic	NL	ST336	Thailand	O5	-	-	-
GCF_900093155.1_18090_6_75_genomic	NL	ST462	Thailand	O4	-	-	-
GCF_900093185.1_18090_8_64_genomic	NL	ST23	Thailand	O1v2	-	iuc 1	iro 1
GCF_900093245.1_18090_8_63_genomic	NL	ST378	Thailand	O5	-	-	-
GCF_900093335.1_18090_8_85_genomic	NL	ST3172	Thailand	OL101	-	-	-
GCF_900108765.2_PEI-B-P-08_genomic	NL	ST48	not provided	O1v1	-	-	-
GCF_900171925.1_16404_3_27_genomic	NL	ST101-1LV	United Kingdom	O1v2	-	-	-
GCF_900172625.1_18090_4_66_genomic	NL	ST322	United Kingdom	O4	-	-	-
GCF_900172665.1_18090_4_61_genomic	NL	ST26	United Kingdom	O1v2	-	-	-
GCF_900173115.1_20794_7_149_genomic	NL	ST327	United Kingdom	O1v1	-	-	-
GCF_900181115.1_14936_2_2_genomic	NL	ST15-1LV	Pakistan	O1v1	NDM-1	-	-
GCF_900407095.1_De_novo_assembly_of_KCRI_isolate_R0004_293_genomic	NL	ST348	Tanzania	O1v1	-	-	-
GCF_900407155.1_De_novo_assembly_of_KCRI_isolate_R0007_350_genomic	NL	ST29	Tanzania	O1v2	-	-	-
GCF_900407175.1_De_novo_assembly_of_KCRI_isolate_R0006_365_genomic	NL	ST3717	Tanzania	O1v2	-	-	-
GCF_900407315.1_De_novo_assembly_of_KCRI_isolate_R0008_KLEB_genomic	NL	ST193	Tanzania	O1v2	-	-	-
GCF_900451855.1_40311_A01_genomic	NL	ST91	Netherlands	O1/O2v1	-	iuc 2A	iro unknown
GCF_900492775.1_22036_6_2_genomic	NL	ST420	Thailand	O1v1	-	iuc 1	iro 1
GCF_900492925.1_22036_6_8_genomic	NL	ST23	Thailand	O1v2	-	iuc 1	iro 1
GCF_900493035.1_22036_6_29_genomic	NL	ST268	Thailand	O2v1	-	iuc 1	iro 1
GCF_900493135.1_22036_6_35_genomic	NL	ST45	Thailand	O2v1	-	-	-
GCF_900493155.1_22036_6_45_genomic	NL	ST502	Thailand	O4	-	-	-
GCF_900493215.1_22036_6_47_genomic	NL	ST11	Thailand	OL101	-	-	-
GCF_900493325.1_22036_6_61_genomic	NL	ST661	Thailand	O2v1	-	-	-
GCF_900493475.1_22036_6_269_genomic	NL	ST2434	Thailand	O5	-	-	-
GCF_900494165.1_22036_6_344_genomic	NL	ST353	Thailand	O3b	OXA-232	-	-
GCF_900494275.1_22036_6_360_genomic	NL	ST8	Thailand	O1v2	OXA-232	-	-
GCF_900494285.1_22036_6_362_genomic	NL	ST76	Thailand	O5	OXA-232	-	-
GCF_900498575.1_ASMTUEKL_1_genomic	NL	ST1630	Germany	O3b	-	-	-
GCF_900498625.1_ASMTUEKL_30_genomic	NL	ST1944	Germany	O5	-	-	-
GCF_900498645.1_ASMTUEKL_48_genomic	NL	ST14	Germany	O1v1	-	-	-
GCF_900498895.1_ASMTUEKL_58_genomic	NL	ST433	Germany	O2v2	-	-	-
GCF_900500845.1_18489_5_77_genomic	NL	ST147	Greece	O2v1	-	-	-
GCF_900500945.1_18489_5_9_genomic	NL	ST15	Spain	O1v1	OXA-48	-	-
GCF_900500955.1_18489_5_96_genomic	NL	ST323	Spain	O3b	-	-	-
GCF_900500965.1_18623_1_1_genomic	NL	ST437	Croatia	O4	-	-	-
GCF_900501015.1_18623_1_110_genomic	NL	ST1823	Spain	O1v2	-	-	-
GCF_900501115.1_18623_1_127_genomic	NL	ST661	Spain	O2v1	-	-	-
GCF_900501225.1_18623_1_18_genomic	NL	ST17	Greece	O2v2	-	-	-
GCF_900501245.1_18623_1_25_genomic	NL	ST258	Greece	O2v2	KPC-2	-	-
GCF_900501355.1_18623_1_32_genomic	NL	ST3072	Greece	O2v1	-	-	-
GCF_900501485.1_18623_1_60_genomic	NL	ST45	Greece	O2v1	-	-	-
GCF_900501615.1_18623_1_84_genomic	NL	ST231	Greece	O1v2	-	-	-
GCF_900501705.1_18623_2_1_genomic	NL	ST308	Greece	O1/O2v1	-	-	-
GCF_900501765.1_18623_2_106_genomic	NL	ST1454	Portugal	O2v2	-	-	-
GCF_900501925.1_18623_2_124_genomic	NL	ST231	Portugal	O1v2	KPC-3	-	-
GCF_900502015.1_18623_2_132_genomic	NL	ST45	Portugal	O2v1	-	-	-
GCF_900502035.1_18623_2_135_genomic	NL	ST277	Portugal	O3b	-	-	-
GCF_900502105.1_18623_2_147_genomic	NL	ST405	Portugal	O4	-	-	-
GCF_900502145.1_18623_2_149_genomic	NL	ST870	Portugal	O1v1	-	-	-
GCF_900502185.1_18623_2_151_genomic	NL	ST152	Portugal	O1v1	-	-	-
GCF_900502225.1_18623_2_16_genomic	NL	ST1228	Greece	O3b	-	-	-
GCF_900502295.1_18623_2_21_genomic	NL	ST340	Greece	O4	KPC-2;VIM-1	-	-
GCF_900502335.1_18623_2_24_genomic	NL	ST2513	Greece	O2v1	-	-	-
GCF_900502545.1_18623_2_54_genomic	NL	ST3644	Denmark	O3b	-	-	-
GCF_900502975.1_18858_1_115_genomic	NL	ST101	Slovenia	O1v1	-	-	-
GCF_900503015.1_18858_1_118_genomic	NL	ST437	Slovenia	O4	-	-	-
GCF_900503025.1_18858_1_128_genomic	NL	ST11	Slovenia	OL101	-	-	-
GCF_900503065.1_18858_1_13_genomic	NL	ST13	United Kingdom	O1v2	KPC-2	-	-
GCF_900503135.1_18858_1_144_genomic	NL	ST873	United Kingdom	OL101	-	-	-
GCF_900503175.1_18858_1_16_genomic	NL	ST45	United Kingdom	O2v1	-	-	-
GCF_900503255.1_18858_1_18_genomic	NL	ST1496	United Kingdom	O1v1	-	-	-
GCF_900503325.1_18858_1_22_genomic	NL	ST889	Romania	O1v1	-	-	-
GCF_900503385.1_18858_1_3_genomic	NL	ST295	Slovenia	O1v1	-	-	-
GCF_900503765.1_18858_1_87_genomic	NL	ST502	United Kingdom	O4	-	-	-
GCF_900503945.1_19084_3_12_genomic	NL	ST1015	Romania	O2v2	-	-	-
GCF_900504355.1_19084_3_171_genomic	NL	ST42	Romania	O1v1	-	-	-
GCF_900504435.1_19084_3_179_genomic	NL	ST22	Romania	O2v2	VIM-4	-	-
GCF_900504455.1_19084_3_177_genomic	NL	ST566	Romania	O1v1	-	-	-
GCF_900504485.1_19084_3_183_genomic	NL	ST2286	Romania	O4	-	-	-
GCF_900504745.1_19084_3_70_genomic	NL	ST2333	United Kingdom	O2v1	OXA-48	-	-
GCF_900504925.1_19084_4_100_genomic	NL	ST525	Croatia	O1v2	-	-	-
GCF_900504985.1_19084_4_105_genomic	NL	ST17	Croatia	OL101	-	-	-
GCF_900505285.1_19084_4_141_genomic	NL	ST3670	Serbia	O1v1	-	-	-
GCF_900505785.1_19084_4_34_genomic	NL	ST35	Croatia	O1v1	-	iuc 3	-
GCF_900505865.1_19084_4_46_genomic	NL	ST1574	Croatia	O3b	-	-	-
GCF_900505965.1_19084_4_65_genomic	NL	ST218	Croatia	O2v2	-	iuc 1	iro 1
GCF_900505995.1_19084_4_66_genomic	NL	ST629	Croatia	O3/O3a	-	-	-
GCF_900506035.1_19084_4_70_genomic	NL	ST101	Croatia	O1v1	-	-	-
GCF_900506495.1_19506_1_144_genomic	NL	ST253	Belgium	O1v1	-	-	-
GCF_900506515.1_19506_1_150_genomic	NL	ST15	Belgium	O1v1	-	-	-
GCF_900506625.1_19506_1_21_genomic	NL	ST485	Belgium	O2v1	-	-	-
GCF_900506635.1_19506_1_20_genomic	NL	ST20	Belgium	O1v2	-	-	-
GCF_900506685.1_19506_1_22_genomic	NL	ST234	Belgium	O1v2	-	-	-
GCF_900506715.1_19506_1_26_genomic	NL	ST101	Belgium	O1v1	OXA-48	-	-
GCF_900506765.1_19506_1_37_genomic	NL	ST152	Belgium	O4	-	iuc 1	iro 1
GCF_900507225.1_19646_2_1_genomic	NL	ST1487	Belgium	O4	-	-	-
GCF_900507245.1_19646_2_100_genomic	NL	ST336	Turkey	O5	-	-	-
GCF_900507265.1_19646_2_102_genomic	NL	ST48	Turkey	O1v1	OXA-48	-	-
GCF_900507405.1_19646_2_130_genomic	NL	ST14	Turkey	O1v1	-	-	-
GCF_900507445.1_19646_2_144_genomic	NL	ST200	Turkey	O2v2	-	-	-
GCF_900507675.1_19646_2_34_genomic	NL	ST35	Turkey	O1v1	-	-	-
GCF_900507705.1_19646_2_36_genomic	NL	ST1015	Turkey	O2v2	-	-	-
GCF_900507755.1_19646_2_5_genomic	NL	ST1942	Belgium	O5	-	-	-
GCF_900507785.1_19646_2_56_genomic	NL	ST3676	Turkey	O3b	-	-	-
GCF_900508255.1_19646_3_124_genomic	NL	ST185	Turkey	O1v2	-	-	-
GCF_900508435.1_19646_3_141_genomic	NL	ST14	Czech Republic	O1v1	-	-	-
GCF_900508625.1_19646_3_20_genomic	NL	ST831	Turkey	O1v1	OXA-48	-	-
GCF_900508855.1_19646_3_53_genomic	NL	ST281	Turkey	O1v1	OXA-48	-	-
GCF_900509055.1_19646_3_79_genomic	NL	ST299	Turkey	O1v1	-	-	-
GCF_900509125.1_19646_3_92_genomic	NL	ST1634	Turkey	OL102	-	-	-
GCF_900510045.1_17870_2_26_genomic	NL	ST17	Estonia	O5	-	-	-
GCF_900510245.1_17870_2_48_genomic	NL	ST113	Poland	O3/O3a	-	-	-
GCF_900510265.1_17870_2_53_genomic	NL	ST3666	Poland	O2v1	NDM-1	-	-
GCF_900510435.1_17870_2_68_genomic	NL	ST147	France	O2v1	-	-	-
GCF_900510475.1_17870_2_70_genomic	NL	ST37	France	O3/O3a	-	-	-
GCF_900510575.1_17870_2_82_genomic	NL	ST45	France	O2v1	-	-	-
GCF_900510685.1_17870_3_20_genomic	NL	ST20	Slovakia	O1v1	-	-	-
GCF_900510725.1_17870_3_26_genomic	NL	ST234	Slovakia	O1v2	-	-	-
GCF_900510975.1_17870_3_51_genomic	NL	ST340	Czech Republic	O4	-	-	-
GCF_900510995.1_17870_3_55_genomic	NL	ST35	Czech Republic	O1v1	-	iuc 3	-
GCF_900511045.1_17870_3_56_genomic	NL	ST45	Czech Republic	O2v1	-	-	-
GCF_900511145.1_17870_3_72_genomic	NL	ST661	Austria	O2v2	-	-	-
GCF_900511215.1_17870_3_76_genomic	NL	ST6	Austria	O1v1	-	-	-
GCF_900511235.1_17870_3_80_genomic	NL	ST3634	Austria	O4	-	-	-
GCF_900511265.1_17870_4_1_genomic	NL	ST3650	France	O1v2	-	-	-
GCF_900511335.1_17870_5_1_genomic	NL	ST3635	Austria	O2v1	-	-	-
GCF_900511355.1_17870_5_15_genomic	NL	ST152	Poland	O4	-	-	-
GCF_900511595.1_17870_5_45_genomic	NL	ST902	France	O5	-	-	-
GCF_900511605.1_17870_5_46_genomic	NL	ST661	France	O2v1	-	-	-
GCF_900511695.1_17870_5_59_genomic	NL	ST218	France	O2v2	OXA-48	iuc 1	-
GCF_900511875.1_18174_4_10_genomic	NL	ST3640	Germany	O1v1	-	-	-
GCF_900512115.1_18174_4_14_genomic	NL	ST299	Germany	O1v1	-	-	-
GCF_900512385.1_18174_4_3_genomic	NL	ST628	Germany	O3b	-	-	-
GCF_900512405.1_18174_4_34_genomic	NL	ST1804	Germany	O3b	-	-	-
GCF_900512505.1_18174_4_44_genomic	NL	ST1333	Germany	O1v1	-	-	-
GCF_900512515.1_18174_4_49_genomic	NL	ST301	Germany	O2v1	-	-	-
GCF_900512695.1_18174_4_81_genomic	NL	ST3643	Germany	O1v1	-	-	-
GCF_900512855.1_18174_5_102_genomic	NL	ST15	Italy	O1v1	-	-	-
GCF_900512865.1_18174_5_104_genomic	NL	ST3655	Italy	O2v2	-	-	-
GCF_900513055.1_18174_5_123_genomic	NL	ST39	Italy	O1v2	-	-	-
GCF_900513115.1_18174_5_128_genomic	NL	ST20	Italy	O2v2	-	-	-
GCF_900513125.1_18174_5_135_genomic	NL	ST1418	Italy	O3b	-	-	-
GCF_900513145.1_18174_5_134_genomic	NL	ST107	Italy	O1v1	KPC-3?	-	-
GCF_900513155.1_18174_5_121_genomic	NL	ST104	Italy	O3b	-	-	-
GCF_900513215.1_18174_5_140_genomic	NL	ST147	Italy	O2v1	VIM-1	-	-
GCF_900513425.1_18174_5_19_genomic	NL	ST258	Israel	O2v2	KPC-3	-	-
GCF_900513495.1_18174_5_24_genomic	NL	ST45	Israel	O2v1	-	-	-
GCF_900513535.1_18174_5_30_genomic	NL	ST147	Israel	O2v1	-	-	-
GCF_900513655.1_18174_5_44_genomic	NL	ST4	Israel	O1v1	-	-	-
GCF_900514015.1_18174_5_79_genomic	NL	ST920	Montenegro	O3b	-	-	-
GCF_900514075.1_18174_5_90_genomic	NL	ST37	Italy	O3b	-	-	-
GCF_900514155.1_18174_5_97_genomic	NL	ST628	Italy	O3b	-	-	-
GCF_900514305.1_18174_6_103_genomic	NL	ST512	Italy	O2v2	KPC-3	-	-
GCF_900514705.1_18174_6_127_genomic	NL	ST881	Italy	O1v2	-	iuc 3	-
GCF_900514985.1_18174_6_41_genomic	NL	ST985	Italy	O1v2	-	-	-
GCF_900515115.1_18174_6_55_genomic	NL	ST23	Italy	O1v2	-	iuc 1	iro 1
GCF_900515245.1_18174_6_80_genomic	NL	ST463	Italy	O2v2	-	-	-
GCF_900515445.1_18174_7_104_genomic	NL	ST3662	Italy	O3/O3a	-	-	-
GCF_900515485.1_18174_7_111_genomic	NL	ST34	Italy	O3b	-	-	-
GCF_900515665.1_18174_7_139_genomic	NL	ST11	Latvia	O2v2	-	-	-
GCF_900516125.1_18174_7_77_genomic	NL	ST1628	Italy	O2v2	-	-	-
GCF_900516185.1_18174_7_93_genomic	NL	ST10	Italy	O1/O2v2	-	-	-
GCF_900516275.1_18174_8_10_genomic	NL	ST15	Hungary	O1v1	VIM-4	-	-
GCF_900516575.1_18174_8_143_genomic	NL	ST2176	Spain	O3b	-	-	-
GCF_900516945.1_18174_8_4_genomic	NL	ST11	Bulgaria	O2v1	NDM-1	-	-
GCF_900517035.1_18174_8_47_genomic	NL	ST3640	Hungary	O1v1	-	-	-
GCF_900517165.1_18489_5_109_genomic	NL	ST466	Spain	O1/O2v1	-	-	-
GCF_900517185.1_18489_5_110_genomic	NL	ST35	Spain	O1v1	-	-	-
GCF_900517315.1_18489_5_118_genomic	NL	ST942	Spain	O3b	-	-	-
GCF_900517435.1_18489_5_145_genomic	NL	ST33	Spain	O3b	-	-	-
GCF_900517525.1_18489_5_150_genomic	NL	ST16	Spain	O3b	-	-	-
GCF_900517605.1_18489_5_162_genomic	NL	ST453	Spain	O2v2	-	-	-
GCF_900517685.1_18489_5_26_genomic	NL	ST215	Spain	O1v1	-	-	-
GCF_900517705.1_18489_5_27_genomic	NL	ST258	Spain	O2v2	KPC-3	-	-
GCF_900517765.1_18489_5_30_genomic	NL	ST433	Spain	O2v2	-	-	-
GCF_900607335.1_kpneu002_genomic	NL	ST512	Switzerland	O2v2	KPC-3	-	-
GCF_900607415.1_kpneu003_genomic	NL	ST29	Switzerland	O1/O2v2	-	-	-
GCF_900607505.1_kpneu009_genomic	NL	ST1785	Switzerland	O2v2	-	-	-
GCF_900608205.1_kpneu037_genomic	NL	ST37	Switzerland	O4	-	-	-
GCF_900608325.1_kpneu046_genomic	NL	ST437	Switzerland	O4	NDM-1	-	-
GCF_900608475.1_kpneu057_genomic	NL	ST485	Switzerland	OL101	NDM-1	-	-
GCF_900635125.1_36252_B01_genomic	NL	ST507	United Kingdom	O12	-	-	-
GCF_900977905.1_04A025.1_genomic	NL	ST15	France	O1v1	-	-	-
GCF_901420875.1_36725_A01_genomic	NL	ST664	Unknown	O1/O2v1	-	-	-
GCF_902161675.1_25426_7_297_genomic	NL	ST461	United Kingdom	O1v2	-	-	-
GCF_902162185.1_25426_7_369_genomic	NL	ST422	United Kingdom	O3b	-	-	-
GCF_902166475.1_25964_2_100_genomic	NL	ST2990	United Kingdom	O1v1	-	-	-
GCF_902166865.1_K3061_genomic	NL	ST437	Spain	OL101	NDM-7	-	-
Kp1208	NL	ST35	Portugal	O1v1	-	-	-
Kp1264	NL	ST147	Portugal	O2v1	-	-	-
Kp1363	NL	ST76-1LV	Portugal	O3/O3a	-	-	-
Kp1675	NL	ST48	Portugal	O1v1	-	-	iro unknown
Kp2564	NL	ST11	Portugal	O3b	KPC-3	-	-
Kp2958	NL	ST14	Portugal	O1v1	-	-	-
Kp3860	NL	ST307	Portugal	O2v2	-	-	-
ERR2397409	R	ST420	Loraine	O1v1	-	iuc 1	iro 1
ERR2397410	R	STUnknown	Loraine	O1v2	-	-	-
ERR2397413	R	ST200	Loraine	O4	-	-	-
ERR2397414	R	ST37	Loraine	O3b	-	-	-
ERR2397415	R	ST23	Loraine	O1v2	-	iuc 1	iro 1
ERR2397416	R	ST964	Loraine	O1v1	-	-	-
ERR2397419	R	ST37	Loraine	O4	-	-	-
ERR2397420	R	ST29	Loraine	O1v2	-	-	-
ERR2397424	R	ST14	Loraine	O1v1	-	-	-
ERR2397426	R	ST65	Loraine	O1v2	-	iuc 1	iro 1
ERR2397427	R	ST35	Loraine	O1v2	-	iuc 3	-
ERR2397428	R	ST219	Loraine	O1v1	-	-	-
ERR2397436	R	ST268	Loraine	O2v1	-	iuc 1	iro 1
ERR2397440	R	ST540	Loraine	O2v1	-	-	-
ERR2397442	R	ST45	Loraine	O2v1	-	-	-
ERR2397444	R	ST16	Loraine	O3b	-	-	-
ERR2397445	R	ST617	Loraine	O2v2	-	-	-
ERR2397446	R	ST101	Loraine	O1v1	OXA-232	-	-
ERR2397449	R	ST307	Loraine	O2v2	-	-	-
ERR2397450	R	ST15	Loraine	O1v1	-	-	-
ERR2397451	R	ST617	Loraine	O2v2	-	-	-
ERR2397452	R	ST502	Loraine	O4	-	-	-
ERR2397454	R	ST11	Loraine	OL101	-	-	-
ERR2397455	R	ST378	Loraine	O5	-	-	-
ERR2397456	R	ST48	Loraine	O1v1	-	-	-
ERR2397458	R	ST280	Loraine	O2v2	-	-	-
ERR2397459	R	ST2435~	Loraine	O1v1	-	-	-
ERR2397460	R	ST629	Loraine	O3/O3a	-	-	-
ERR2397464	R	ST659	Loraine	O3/O3a	-	-	-
ERR2397465	R	ST147	Loraine	O2v1	-	-	-
ERR2397468	R	ST323	Loraine	O3b	-	-	-
ERR2397469	R	ST36	Loraine	O2v2	-	-	-
ERR2397470	R	ST15	Loraine	O1v1	-	-	-
ERR2397472	R	ST15	Loraine	O1v1	-	-	-
ERR2397473	R	ST37	Loraine	O1v2	-	-	-
ERR2397477	R	ST231	Loraine	O1v2	-	iuc 3	-
ERR2397481	R	ST17	Loraine	O5	-	-	-
ERR2397482	R	ST2435~	Loraine	O1v1	OXA-232	-	-
ERR2397495	R	ST2434	Loraine	O5	-	-	-
ERR2397496	R	ST268	Loraine	O2v1	-	iuc 1	iro 1
ERR2397499	R	ST147	Loraine	O3/O3a	-	-	-
ERR2397500	R	ST23	Loraine	O1v2	-	iuc 1	iro 1
ERR2397501	R	ST2557	Loraine	O2v1	-	-	-
ERR2397502	R	ST23	Loraine	O1v2	-	iuc 1	iro 1
ERR2397505	R	ST65	Loraine	O1v2	-	-	iro 1
ERR2397509	R	ST15	Loraine	O1v1	-	-	-
ERR2397510	R	ST25	Loraine	O1v2	-	iuc 1	iro 1
ERR2397511	R	ST35	Loraine	O1v1	-	-	-
ERR2397513	R	ST336	Loraine	O5	-	-	-
ERR2397514	R	ST37	Loraine	O3b	-	-	-
ERR2397515	R	ST277	Loraine	O3b	-	-	-
ERR2397516	R	ST60	Loraine	O1v1	-	-	iro 3
ERR2397518	R	ST1076	Loraine	OL101	-	-	-
ERR2397520	R	ST147	Loraine	O3/O3a	-	-	-
ERR2397522	R	ST23	Loraine	O1v2	-	iuc 1	-,-
ERR2397524	R	ST23	Loraine	O1v2	-	iuc 1	iro 1
ERR2397525	R	ST17	Loraine	O5	-	-	-
ERR2397526	R	ST23	Loraine	O1v2	-	iuc 1	iro 1
ERR2397527	R	ST23	Loraine	O1v2	OXA-232	iuc 1	iro 1
ERR2397528	R	ST15	Loraine	O1v1	OXA-48	-	-
ERR2397529	R	ST29	Loraine	O1v2	-	-	-
ERR2397531	R	ST11	Loraine	O3b	-	-	-
ERR2397533	R	ST147	Loraine	O3/O3a	-	-	-
ERR2397536	R	ST110	Loraine	O1v2	-	iuc 1	iro 1
ERR2397540	R	ST29	Loraine	O1v2	-	iuc 1	iro 1
ERR2397541	R	ST1545	Loraine	O2v1	-	-	-
ERR2397542	R	ST147	Loraine	O3/O3a	-	-	-
ERR2397543	R	ST147	Loraine	O3/O3a	-	-	-
ERR2397545	R	ST252	Loraine	O1v2	-	-	-
ERR2397546	R	ST86	Loraine	O1v1	-	iuc 1	iro 1
ERR2397547	R	ST20	Loraine	O1v1	-	-	-
ERR2397548	R	ST16	Loraine	O3b	-	-	-
ERR2397549	R	ST231	Loraine	O1v2	OXA-232	iuc unknown	-
ERR2397550	R	ST111	Loraine	O1v2	-	-	-
ERR2397551	R	STUnknown	Loraine	O1v1	-	iuc 1	-
ERR2397552	R	ST16	Loraine	O3b	NDM-1;OXA-232	-	-
ERR2397554	R	ST147	Loraine	O3/O3a	-	-	-
ERR2397557	R	ST375	Loraine	O1v2	-	iuc 1	iro 1
ERR2397559	R	ST23	Loraine	O1v2	-	iuc 1	iro 1
ERR2397560	R	ST23	Loraine	O1v2	-	iuc 1	iro 1
ERR2397563	R	ST791	Loraine	O1v1	-	-	-
ERR2397564	R	ST661	Loraine	O3b	-	-	-
ERR2397565	R	ST23	Loraine	O1v2	-	iuc 1	iro 1
ERR2397566	R	ST11	Loraine	O4	-	-	-
ERR2397567	R	ST147	Loraine	O3/O3a	-	-	-
ERR2397569	R	ST784	Loraine	O1v2	-	-	-
ERR2397573	R	ST45	Loraine	O2v1	-	-	-
ERR2397576	R	ST530	Loraine	O1v2	-	-	-
ERR2397579	R	ST656	Loraine	O1v2	-	-	-
ERR2397581	R	ST420	Loraine	O1v1	-	iuc 1	iro 1
ERR2397582	R	ST65	Loraine	O1v2	OXA-232	iuc 1	iro 1
ERR2397583	R	ST15	Loraine	O1v1	-	-	-
ERR2397586	R	ST8	Loraine	O1v2	-	-	-
ERR2525417	R	ST101	Loraine	O1v1	-	-	-
ERR2619089	R	ST592	Loraine	O3b	-	iuc 1	iro 1
ERR2619091	R	ST35	Loraine	O1v2	-	iuc 3	-
ERR2619092	R	ST45	Loraine	O3b	-	-	iro 3
ERR2619093	R	ST580	Loraine	O1v2	-	-	-
Kp4884	R	ST147	Loraine	O2v1	GES-5^;KPC-3	0	-
Kp4885	R	ST147	Loraine	O2v1	GES-5^;KPC-3	0	-
ERR2397418	S	ST340	Loraine	O4	-	-	-
ERR2397421	S	ST307	Loraine	O2v2	-	-	-
ERR2397423	S	ST16	Loraine	O3b	-	-	-
ERR2397425	S	ST16	Loraine	O3b	-	-	-
ERR2397429	S	ST16	Loraine	O3b	-	-	-
ERR2397432	S	ST163	Loraine	O1v1	-	-	-
ERR2397447	S	ST11	Loraine	O2v1	-	-	-
ERR2397448	S	ST273	Loraine	O3b	-	-	-
ERR2397457	S	ST147	Loraine	O2v1	-	-	-
ERR2397463	S	ST15	Loraine	O4	-	-	-
ERR2397471	S	ST147	Loraine	O2v2	-	-	-
ERR2397479	S	ST147	Loraine	O3b	-	-	-
ERR2397480	S	ST147	Loraine	O3b	-	-	-
ERR2397484	S	ST16	Loraine	O3b	-	-	-
ERR2397487	S	ST17	Loraine	O2v2	-	-	-
ERR2397498	S	ST14	Loraine	O1v1	NDM-1;OXA-232	-	-
ERR2397506	S	ST16	Loraine	O3b	-	-	-
ERR2397507	S	ST15	Loraine	O1v1	-	-	-
ERR2397517	S	ST14	Loraine	O1v1	NDM-1;OXA-232	-	-
ERR2397532	S	ST1779	Loraine	O3b	-	-	-
ERR2397535	S	ST268	Loraine	O2v1	-	-	-
ERR2397537	S	ST874	Loraine	O1v2	-	-	-
ERR2397539	S	ST14	Loraine	O1v1	NDM-1;OXA-232	-	-
ERR2397562	S	ST37	Loraine	OL101	-	-	-
ERR2397568	S	ST551~	Loraine	O2v1	-	-	-
ERR2397580	S	ST14	Loraine	O1v1	NDM-1;OXA-232	-	-
Kp4867	S	ST15	Portugal	O1v1	-	0	-
Kp4868	S	ST15	Portugal	O1v1	-	0	-
Kp4874	S	ST307	Portugal	O2v2	-	0	-
Kp4875	S	ST307	Portugal	O2v2	-	0	-
