# Supplementary material for: Genomic analysis of hypervirulent Klebsiella pneumoniae reveals potential genetic markers for differentiation from classical strains
Source: Sci Rep. 2022 Aug 11;12:13671. doi: 10.1038/s41598-022-17995-2 (PMC9372168; doi:10.1038/s41598-022-17995-2)
Supplement: Supplementary file 3 — Supplementary Information 2. [file 41598_2022_17995_MOESM3_ESM.fasta]

>B58052
TGCGTAGAATTACTATATTTATATTATTCCTGTTAGTTGCTGTAACTTGGGGAACCACGTGGTTAGCTATGAAGATTGCTCTTGAAACTATCCCTCCAGTCTTTGCTACCGGGATGAGATTTTTATTTTCCGCTCCATTATTAATCATTATCGCATGGGTAAAAAAAATACCAATTTTGTTTCCTGTTGGCCAGCGTCTATTTCAACTTGCAATTAGTATGTTTTATTTTGCCATTCCTTTCTCGCTAATGATTTATGGTGAGGTTTATGTAAACCCAGGACTTGCCGCTATTATATTTGCAAATATGCCGGTGGCTATTTTAATAGCATCATTTTTATTTTTGAATGAAAAAACAAACTTAATACAGATTACTGGGCTAATTATCGCATTAGCTTCACTTTCGTTCATCCTCATCACGGAGGCGCGGGAAAGGACAGAAAGCCAGTGGACGGGAGTTATTGCCCTTTCTTCTGCAGTAATAATTCATGCCATAGTATATACTCAATGTAAAAAAAGATGCTGTAAAGTCTCTGTTATATCGTTTAATGCGTTACCGTGTTTTATAGCTGGGGTTATTCTTTCGCTGGTGGGGAGTATCTTTGAGAGGCCACAATTATCAGATTTATCTTTACACTCTACATTAGCAACAATGTATTTAGGCTGTTTTGCTGGAGTTTTTGGGATACTGTGCTATTTTTCTCTGCAGAAAAGGGCTAGCGCTTTCCAGGCTTCGCTCGTATTTCTCATCTTCCCTCTAATTGCAGTAAGCTTGGAAAGTTATATATATGGGAAAACCATATCAACATACTCAATCTTACTGATTATCCCCCTCGTCATTGGAATACTTATCACACTTATCCCCAAAAAAACTGTCGTTGATAAAAACAAAATGAATAGCTGA
>B68511
TGGATAGTGTTTATCCGCACGGTCAGTTGCAGACGAGATTTCCACAATTGCCCGGATTCCAACAGAGCAAGAGCCTGTCTCTTGTGAAGCTGGATCAGGGCGGCGGTATCGCGGACCGGTAA
>B599529
TGCTGGTTATCCTGCGGGGGCATCATTTCGATACAGCAGAACAGGTTGCTGCATTTTTGGGCGTGATCCCTGTTGAAAAATATTCCGGTACATCGGTCAGAGGGAAACCGAAATTATCCAAAATCGGCCCACCGGAAATCCGCGCGAAACTGTATCTGGCGTCGTTATGTGGCCTGAGGTTTAACCCGGTGATGAAGGCGATGTATGAGCGACTATGCCAGCGTGGCAAGGCAAAAATGTGTGCCATTGGCGCACTGATGCGAAAACTCGTCCACTGGTGCTATGGCGTTCTGAAAACACAAAAGCCATTCGATGCTGAATACCTTTCTTCAGATGCGCGTAGCGCATGTAAGGCGGCATTATGCTGTTTTATATGGCTCAGCAGTAAAATCGCTGAGGCCCGGCGTAAGCCGGTGGAGGGCTATCAGAGAAAGATATCCCTTTCCGCCCTGAACAGTCGTGTGGGCTTATAG
>B151867
ATGTCTCAAATTTTTGCTTACTGTCGGATATCAACGCTGGATCAGACCACCGAAAATCAACGCCGGGAAATCGAAAGTGCAGGTTTTAAAATCAAACCTCAGCAAATAATCGAAGAACACATTAGCGGCTCAGCAGCAACCAGTGAGCGTCCTGGTTTTAACCGGTTGCTTGCTCGCCTAAAATGTGGTGATCAATTGATTGTGACAAAACTGGATCGCCTTGGTTGTAATGCAATGGATATCAGGAAAACAGTGGAACAACTGACCGAAACAGGTATCAGAGTGCATTGCTTAGCATTGGGGGGCATTGACCTGACCAGTCCAACAGGAAAAATGATGATGCAAGTAATTTCAGCAGTCGCTGAATTTGAACGAGACCTTTTACTTGAACGCACTCATTCCGGGATAGTAAGAGCCCGCGGCGCAGGGAAACGTTTTGGTCGACCACCTGTGTTAAATGAAGAACAGAAACAGGCGGTATTCGAACGAATTAAGTCAGGTGTAAGTATAAGTGCCATTGCCCGGGAATTCAAAACCTCGCGGCAAACCATTTTAAGAGCCAAAGCAAAACTTCAGACACCTGACATATA
>B391152
ATGCCGGACCAGCGTCACCACATGTTGTTCGCCACCATGTGGAATACCGGGAGCCCTATCGGTGAAGCCCGGACGCTCACCCCGGAATCCTTCGACCTGGATGGTCTGCGCCCTTTTGTTAGGGTGCTTTCGGAGAAAGTACGGGCGCGCCGCGGGCGGCCGCCAAAAGATAAAGTGCGCCTGGTGCCGCTGACGGATGGCAGTTTTGTGCGTCAGATGGAAAGCTGGATGGTCACCACCCGCCCCGCCGGCGGGAGCCGTTATGGCCGGTCACGGATGAGACAATGCGCAACTGGCTG
>B216664
TGGAAACTCTAACTCCTTATGACTCTCCGCAAAAAAAGTTCAGAAATGAAAAGGTTTTTAATTCTGGTAAATCAGCGCTTGAGCTGAATTTTTCTGAGTCCAATGATGCTGTCAATCTAATCCTGGCTGGACCACTACAATCCAAGCCGGGTGCATTTGACTGGACGGGTCAAAAGGTCTTTTCAACAAAGTTGAGTGACGATGAAGTGATCACCTTGTGCATGGCATTCCTTCGCCTTACTCATGACGCTGTCCTTAAAGATAAGAAAACAAAGCACCTGAACAAGCAGGTGTACAAAAACGTAAAAGTTACTTTTGATGGCAAGCCCACTGCAGTGCTTGAGGCTGGAGTCGTAGCCATTAACAGGGATGAACGAGATGCAAACTTTATACATAAAATTAGCATTGCACCGGCCGCATGCCTTCGGTTAGGTCTTTTCCTCCTGTCCGTCATACTGGCACGAAATCCTGGTGTTCCTTCTGACACGCTTTTAACGTGTATGCGTCTTAATGCCAACGCGCAATTTCAAAAGTAA
>B216873
TGCTAGAGACCAGTGCTTATATTTTTGCGATGAAGCAATCTGGAGGGAATACCTACATTGGTCTGGTGAAGGATTTAATCAACGAAGGTGAAGGACATATTTGGTGGAAAATATAA
>B217887
TGAACAAAAAAATATTGATACTGACCGCCCTATTAATGTCTCCTGTTGCTGTTTTTGCGGTTGACAAAACCATGCCGATGGGCGATCACCATTCCATGTCTCCAGCTTCTCAAGAGTTGATGTCTGGTATGAAAAGTATGCATAACGACATGATGGCAGGAGTGATGTCCTCTGATCCAGATGTTGCCTTTGCAAAAGGGATGATTGCCCACCATCAAGGTGCCATTCAAATGTCTGAAACGCAGCTTAAATTTGGTAAGGATCCTGAAATGCGAAAGCTGGCAGAAGATATTATCAAAGCCCAGCAACCAGAAATCGACCAGATGCAAAAATGGGTTAAAAACCATGAAAAGCCATAG
>B229379
ATGACCATGAAAGTTTTTTCTCCCTCGGTACCCCATACTCAGCCACGGGATCTCTGGAATGTTGTTGGCCTGGAGGAACATAGCGGCATAGCGCTGATGGATAAAATTAATCAGGGGCTGGAAGGCGAAGTCGCTAAGCGTATTTCTGCCTGGGCACAGATCACACCGGCTGAACTGAGGAAAATGTCGGGCATCCCCAACACCGCATTTAACCGTAGCATCAGGGATCGGTTTACAGCCGACCAGAGTGAGCGGATCGTTCGCGTCATCCGGGTCTTAACCCATGCAGTTAAATTGTTCGAAGGAGACAAGGATGCAGCTCAGCACTGGCTTAACGAAAATAACAGGGCTCTGAGCTGGCAAAAACCTGCTGACGTTCTGGCGTCAGAAACTGGAGCACTGGAAGTGATGCGTCTCATCACCCGTATTGAACACGGCGTCTATTCATG
>B233549
TATTGAAAAACACATGTTCTACTAATTGGAAGCATCACCCTTTTTTTCTTCAGGTACATCACTTCGTCACATTTACCGATCATCTCCGCCAGTGTCGTATAATGGTCTGCGTTATTGATCAGTTCGCCAAAGGAATAATTGATGTTGTAGGGCTTGCCCGAGGTGTCATTGTAATGATCGAGACTGGCACTCAGCGCGTGCAGATAAGACTGAGTGTTACCGTTTCGCCGGATCAGGGCGGCAAACTCATCCCCGCCGAGGCGGCCTGCTATTTCACCCGGTTCAAGGTGCTGATGTAAAAAGCCGGCAAAGATCTTCAGCACCTCGTCACCTTCCGCGTGTCCCCAGAGATCGTTAACCGGTTTGAACCTGTCCAGATCGAAATAGATGAGGCTGAACGACGTATCCTGCCGGTTCATTGCGCGGAAGAGTTTTTCGCCGGCGCGGTAAAACCCGCGCCGGTTGGGTATGCCCGTCAGGCTGTCCGTCATGGCCATGCTGATGGCCTCGAATTCGTCCTCCACGATACAGGCCAGGTCCCGGAGGGACGCAATGTCCTCATCCGTGAAGGCGCGGGGAACGGTGTGGATCAGGCACAGCGTGCCGGCCACCGTGCCGTCCGGCAGGCTCACCGGCTGGCCGGCGTAGAACCGGATGTGTGGCTCACCGGTAACCAGGGGATTATCGTGAAATCGCGCATCGGCAGCCGCATCGTGAATGATAAAAGGCCCTTCCTGCAGAATGGCGTGCCCGCAGAACGAAATATCACGTGGAGTTTCGCGCACGCCGACGCCCTGACAGGCGAGGAGCCACTGGCGCTCGCGATCCAGCAGGCTTATCAGGGCCAC
>B239784
TGAAACCAGACATTCGTGAGGCTCCGATAAACATCCGGGCGAAAACATCTCAACGCGATCTTATCGACATGGCCGCAAATCTTGTATCTAAATCACGTACTGATTTTATGCTGGAAGTGGCCTGCCGCGAAGCGCAGGACATCTTGTTAGATCAGCGCTTGTTTCTGCTGGATGATAATCAGTTTAACGCGTTTGTCGAAGAGCTTGACGCCCCTATGACCCCAGAGCGTCAGGCGCGTATTGATAACCTGATGAGCCGCAAATCGCCATGGGACTGA
>B239951
ATGAGCATCGAAGCGAAGCAGTTTCTTACCGGCAGCGGCAGAAGAGTGCTGACAGATGATGGAAGACAGGGAATGGGAGCACTTGCTGGTGTAGGTTCGTCAACCGAGAGACTTCAGGGTATCGTAGCTGCAGCGGTGTTTGAAAACTGCGGCCAACTAGACAACCAGCAGCTTGATGAAATTATCAGCTGGATACAACTTTATAAGTCCTG
>B606549
ATGGCGACTATCTCTCATTTTATTGCATGCCTTTCAAGCGTTAACAGCAGCCTGGGTTTTCCAGACTTCCGCAACGTTCTGATAAAAGCACTGGTTCAGGTATGGCGGGCGCGGGAGAATGAGAAAAAAATCGTCACCGGTCAGGCCCTTCCATTTCTTATATCCGATCTCAATATTCTTCGCCGGTCGCTGCATAAAAGCGACGACCTGAGAGACATACGGGACCTTGCAATGATATGGGTTGGGTTTGAAACCCTGCTGCGTAACGTGGAAATTCGAAGGATTAAAACCGGCGACCTGAAATGGCAAAATGACACGTCCTGTTACCTTCTGGATGTCATGCGGACCAAGACAAGCCTTTCAAGTAACCTGACATTTCAGCTCTCACCACAATGCAGTCAGCATGTCAGACGGTTGATTGAGACGGTGGAATACACCGATACCGAAACCTTCGGGCACCGTTTTCTTTTTCAGCCTGTAAACATCCATACGAACCGATATTTCCCGTCCACCAGCAGTAAGCTATCCCGGGGTAAATCCATAGACAGGATGCTGGTCAAAGCAGGATTCAGTGAGGGGTTACTGACGCAGTTACAGAATGAATCAAAGGTATCACGGGAAGATGTTGGAATGCTGTCCTCTAATTCACTGAACCAGGCATTTGCACGCCTCTGGGGGATTGCCGGGAAGGTCAGCGACAGTAACCGACAGTCCGGGCGGTACCGGACATGGACAGGACACAGTGTGCGTGTGGGGGGAGCCATAGAGCTGTTTAAGGCCGGGTACTCCCTGGAAAAGATTACCGAGATGGGGAACTGGTCTGATCCAAAGATGGTCTTCCGTTATATCCGTGGATATCTTGCCAGTGAAAAAGCCATGGTAAGCTTTATGCGTAATCATCTGGACGACATATA
>B570661
TGAATAATAAAAGAACGATTACCACTCGAGAGCAGATTAAAATTAATGGGGAAATTCGCGAGAGAACAGCAACCCATATTGTTACCGGTGCTCATGGGTACGAAACCCTTTGCATAAGTGGTTATATTGTCGAACATAACGAGATGGGTGAGGTGGTAATGACTCCAACTTACTGA
>B241036
TGAATTATGCAATTTTCATGGTCGTAACCGCCCTGTGTGCGTACGGCCTGAATTTTTTGACAAGCAAAATCGGTGCCGGTGCGAACCATAATAATCAGGGTGACGGTAGGGAAGGGAAGGCCTTACGGTGTATCATTTCATTTATTCTGCTTCTTGTGGCTTTATTCTTACCCATCACACCGGCAGTGATTCATCTGGGGGTAGAATTTGCTGCGCTGGTAAATTTCATTGCTTCAGTTGTTCTTTACACCCTGGCGGGTATCAAGGAAAAACGGAGAATGAAAAAACAACGGAAAACCGAAAAGGCAGAGCAAAAGCGATAA
>B607698
GTGGATTTTGAAATTCCTTACTGGCCGGTGCTGCCGAAATTCGAATCTGATATAGGAACGATACAGGTAACGATTGCCGGGATGATCCGTTACACAGAAACGATGAGCAATAAAGATTGTAAAACCCCTCTCGACTTAATGATAAAAAGTTTTAAGTCAGGGTTGATCCCGATAGAGAAAATGCCGTTGAGTAAGACTGAAAGGCTTATGCCTCTGAATATCAACACCGCTGGTAAGATATTTACACACGCGACATGGCCGAGATGTCGTTACATTTTCGTACCGGATGAGGCGGGAGTAATGAAACTGGTTAACGTGGTCAAATTAAGATTAAAGCCTCTGGAGGAAAAATG
>B241340
TGAATACTGACTTCGCACATTACAATGAAGAGCAACTACGCAAACTCGATGATCTGCACAGTTTGCTCCGGGACAGCGATATCGGGTCAACTTACCTTGCTTCGCTCCCGGAGCCACGTAGCGTGGAGGAATATGACCCGCCACAGTATATTAAAGTGTCTCACTCGGAGCCCGATCTCGATACCCTGGTAGATATCTACCGGCAGCAGCGGGTTGATAAAAGCCAGGCCAAAAATGAACCTTATTCAACTAAAATCACCCGTAAATATCCCGGGTATATTGTAGTCAACAACAACCATGACCTGGTGACTGAGCTGGTGGGTGAAATCAACCGCCTTCGTGACAACTTCGCTGATGTGGTCAAAGGTATCACTCAATATAAGGACACCCGGTCAGAAATACTGCATCAGGTCTGCCCGTGGCTGGTAACCCTGCAGGTATCACGTAACATCCGCATAGTGACTCAGAAAATTCGCACTCTCGGTTTCACCTGGCAAATTCCGGTCGTTCATAAGTTCACTCGTCTGGAAACGGTTATTGATCGCTTACGCAGGGAACTAACGGAATTAAAGCCCGATATCAGTCTGACATTACAGGATGTTAAGCGACTGAAGCAGGAGCGCATTGAGGAAATCATGATGTTGTCAGCGCTCAATGAAGAGGCCTGTCATGAAGATGAGCAGCTGAGGAAGTTTCGTTTCATTCGGGAAAGTAACTTTCCTGCTGTTAACGTCAATATCCGGTACACCAGCCCTGATGATCCTGATGACCTGTCCGGACCGTACAAACTTAACTTCCGGGCACCTTTACCTTTAATTTTGTTCAGTGAACCGGGCCGCTTTAACCCGTTAAAAGATTACGAAAAAGGTGAAAGGCAGAAGCGCGGGAATTTTGAAGAAAAATATCGTTCTGTCCTGCCCCGCATCGGGCTGGTAGAAGTGATTAAGGAGTTGGCATGA
>B241545
TGTGTAAAGTGCACCGTATTGGAAGCATTACCTGGAAGAACTACGAAAGTCCATCGTTTAAACTCTATGCAGGTATAGGGGCAATATTAAGCCTTGGACTCATTACAGCGACGGTGCGTAACTATGAAATCCTGCAGCTAACGGTCCCTTATACCTGGTACATTTACCTGACGGCATTCTGGCTGCTTTATCCCTCCTTCAGTTTCATTTTCAGGGAGCACGACGGGCGCATGTTAATTTCGTGTGGGTTTTACGGACTGAAGCTGATAACGATTAACCGGCCTGTCCCTGCTGGTTACTGGCTTGTGTCAATGGAGAAAACTCGATACCGGTTGATTCGGGTGTGTCAGGACGGACGTCGGCTTCCGGTGTGGCTCACGTTTAAGACTTTACCTGAGTTCATTTAG
>B242065
ATGGAATTACAGGACTGGCGAAAAGAACCTCGTAAAAACTATTCGAATGAATTCAAACTTCGTATGGTGGAACTGGCATCACAACCTGGAGCTTGTGTTGCACAGATTGCACGTGAAAATGGCGTCAATGATAATGTTATTTTCAAATGGCTCAGGCTCTGGCAGAACGAAGGGCGTGTTTCACGGCGTCTTCCGGTAACGACCTCTTCTGACACTGGCGTTGAATTATTACCTGTAGAAATAACGCCGGATGAGCAGAAAGAACCTGTGGCGGCCATTGCGCCGTCTTTATCCACTTCCACTCAGACCAGAGTCAGTGCCAGTTCCTGCAAGGTGGAATTCCGTCACGGTAACATGACGCTGGAAAATCCATCGCCAGAGCTGCTCACAGTGTTGATCCGTGAACTGACCGGGAGGGGAAGATG
>B242313
ATGGTTCTGGACGGGATCAACAACTCAGGGCTGGGTAAAGTATGGTTTGCCGGTAGAGGAATTGCCCCGGAATGGCCGATGAAACGTGAGATGCTTTCATCGGCATATACCACGCGCTGGAAGGAGCTGCCGGTTGCCCGTTTCTG
>B242735
TGGGAAGCATGAAAGACCAGATGATGGATATTGAATCTGAACGATTTGATAAATGGCTTGCTGAAAATTATCCGGATGTTGTCCCCGGCTCAGAAGAATGGGAACAGGCCGCTAACCTGTACTACTGGGAACAGGAGTATCTCGCCGATCAGGCTCAGTGGGATCATGAACACGGGCTGTTTGTGGCTTCCCTGAACAATGTTCATCAGCGTTACCTGCACGCCAGCCAGGAGCTGAAGAAGCTCCATGCCCTGCTTGATGAAAAGCAGCCTGAACTGGTGTACAGAATGTCTTTCGTCCATGCCGTGACGGTCATGGAGGCGTACCTGATGTACTGCGCCAGAGCTCTGCTGGAAGAGGACAGGCCGCTCGAGAGATACTTTGAAGAGTATTACTTACCTTTTGCTAAGGTAGGCAAGAAAGAGAAGCAGGCGGCCCGCGAGATGGAGCTTACCAAGTTCCGCCCTGTGGCAAAGAATGTTGTTGCGAGTATGACGTTTCATAACGTGAAAACCATTGAGCGCTATTTCGGGACTGTGCTTCATATACCGCCCGTCTGGCCAATTGAGCCGCTGGGTATCATCGCAGACTGGCGAAACGATCTGGTACACCGCAACGGTGTGGATGAGCATGATGTGCCACGCGTGATATCAGCGCAGCAGCTGCATAGCGCCCTGCAGAAAGTGTCGGATCTGATAGAGGCTGCAGATCATTCCCTGCGTCTGGAAGTGGACTATTTTGGTAACTGGCGTAATGAAGAGAACCGGGAAATCATTGCGGGAGCACTGCGCATATCCCCTGGCGGAGAATCATCCTGA
>B276809
TGATTTTAAAAGAAGAAATTGTTTTGGGAATCTACAGCTGGTTACATATGACTCCAATCAGCATGTTGGTAAGAAACATAACCAGTGATGAAGGGGGGGACCACGCGATCGTTCGTTTTACGGTCGACAGCCGGGGTGTCCAGATGGGGCCTAAGGCCCAGGGTCAGCTTCTTTGTTCATTTGGATTCAATGTGAAGGAAACCGATGAGGCTGACAAAAAAGATGGCCCAGGAATAATGAAGGCTGAAATGATGAACGGTGTCATGCAACTGGTACCGGAATACATTGTACTCACGGATCGTCAAACCCAGGCAATCAGGAAAGAGATATCCGTTTTTAACAGAGTCTGTGCTATGCAACTTCAGGGGGGGCATGGCAATTCCAGGTCTTTGTGGGAGAAGGAAATTATTCCCCGTATGAAAGGCCAAATACAATTTCAGTGA
>B283147
ATGCGAACGACAAGTATCACCCTGTGTCTGGTTTTGGCGAGTTTTGGTGTATCCGCGAAAATCCTTGCAGGGCCAGACCTTACTAACCAGGCAAATAAAACGTGTGCTAAACGAGATGTACTGGAACTGAAAGTCCCTTTAGAAGCCAATAATCCCTCCTCCCCCACATGGGGTTTGGACAAGGGCATGGTGCAGGCCACAATTGACGCACTGAAAGAAAATCCAGACATCGCCCCGGCTGACTCCGTAGCCTGCCAACAGGCTGCAATAAAACAGTATCGGGCTGGGCAAAAACACTACAGTAAGCTCAAGTA
>B307142
CAGTCGCTGATTTCGTTATCCAGCGGCATGCCCAGCCCGGCCAGCCAGCACAGACAGCACCAAGTGGTGAACACCATCTGTGTCTGACCGGATTTCCATTTGCGGATAGTTCGTGGGTCCACCGCCAGCCGGTGGGCCAGCTCCAGGTCAGTCAGGGGGATCAGCCCCCGGACCACGGAAATGTCACTGACCGAGGGCGTCTGCCAGTACTTCGTGCTGACTAGGGTATAACCGTTGAAGGCGTGGGTTTTGATCAGCGAGTGGATCAGCGTCAGGTGCTCCTGATTTTCCAT
>B362201
ATGCGTATTTTATTTATAGGTCCTCCTCTCTATGGGCTATTGTATCCTGTGCTATCTCTGGCACAGGCGTTTCGCGTTAACGGCCATGAAGTGCTGATCGCCAGCGGAGGAAAATTCGTCAAAAAAGCAGCAGAGGCGGGATTGGTGGCGTTTGATGCCGCACCAGGCTTAGATTCCGAAGCTGGCTATTGCCGCCATGAAGCTCTGCGGAAAGAAAGTCACATCGGCACCAAAATGGGAAACTTCTCATTCTTCAGCGAAGAGATGGCCGACCACCTGGTGGAGTTCGCCGGACACTGGCGGCCCGATCTCATCATCTACCCTCCGCTCGGAGTCATCGGGCCGCTGATTGCGGCCAAATACGATATCCCGGTCGTGATGCAAACCGTCGGCTTCGGCCATACGCCCTGGCATATCAAAGGCGTAACGCGTTCGCTTGCGGACACGTATCATCGCCACGGCGTCGGGGCCGCACCGCGCGATATGGCCTGGATCGACGTAGCACCGCCGAGCATGAGCATTCTTGAAAACGACGGCGAACCCATTATTCCTATGCAGTACGTCCCGTACAACGGCGGCGCGGTGTGGGAACCATGGTGGGAGAGGAAGCCCGATCGTAAACGTCTGCTGGTGAGTCTCGGCACCGTCAAACCGATGGTCGACGGCCTTGAATTGATCACCTGGGTGTTGGATTCCGCCAGTGAAGTCGATGCCGAGATTATCCTGCATCTTCCGGCCAATGCGCGGTCCGATCTACGCTCGCTACCGTCAAATGTCCGCTTGGTCGACTGGATACCCATGGGGGCCTTCCTGAACGGCGCAGATGGCTTCATTCATCATGGCGGCGCAGGCAATACTCTGACAGCGCTACACGCCGGTATTCCACAGATCGTCTTCGGCCAGGGTGCTGATCGCCCGGTAAATGCCCGCGTTGTTGTCGAGCGTGGCTGCGGGATCATCCCCGGCGACGGCGGCCTGTCAAGCAACATGATCAATGCTTTCCTCGACAATCGCGCACTTCGCGACGCCTCTGAAGAGGTAGCGGCGGAAATGGCGACGCTACCCTGCCCAAGCGAAGTGGCGAAAAACCTGATCGCGATGGTACAGAAAGGGTA
>B363477
ATGATTAAACTAACAAACACGCTTGGTATGCAAAAGGAGCTATTAGTTCCGGTTGAAGAGAGCAAATCGGCATGTATGTATGCGGCGTG
>B378087
TGAGCTGGAAACTCTTTCTCTATGACTGGGGTGGCCTGAACATCGCGTTGTTTCAAGCCATCAACACAGGCACGCCCGCCACGCTGAAACCACTGGCATGGTTCTTTGGCCTCGTGGGAAGTTACTGGACAGCGCCGCTGATGCTGTTGGGTCTGTGGTGGTGGTCGAAATCGGCTACAAACCCGGCGCGTGGTACGGCCGTTCGGCATCGCCTTATTGGTTTTAGCGCGGCCTTCTTGCTGGCGTTATTGGTCGCCACCGCCTTGAAGCTATGGTTCGACTTTCCACGCCCGCCTGCCGTCCTTGGCGACCTGGCGCGCGTCATCGGGGACAAAGAGCTTCACTACAGCCTGCCCAGCGGGCATGCCACCTATGCCGCGATGGTGGTCGGTGCGCTCTGGCCTTTGATGGGCCGCCGTGGTCGTCTCAGTTTAATGCTGTACGCCACATTGGTCGGCTGGTCGCGCATCGCGGCCGGAATGCACTTTCCGGCCGATGTGTTGGCGGGGTGGACGCTGGGATGGAGCTGCACGGCACTCGCCGGGTGGTTGCTGCCGTTGGCCGCCCCTGTGTGGCAATCGGCCCGCCGCACATCGGCTTGGGTCTGGTTCACCGTGGCCGCCAGTGCTGTCATGACCGATCAGCTCACGAAGTTCGCCATCATCCGCACGTTTGCCTACGGTGAGCAAGTCGAAATCACCCCGTTTTTCAACCTCGTTCATGTCCTGAATCCGGGTGCGGCATTCAGCTTTTTGGCGAACGCTGGTGGCTGGCAACGTTACTTTTTCATCACGCTGGGTCTGGCTGTTTCTGCTTGGCTGGGGCGCATGCTGTGCCAGCAACGGCCACGTCTCGAAGCGATGGGCTACAGCCTGATCCTCGGCGGTGCGCTGGGCAATGTCGCGGATCGTGTGCTGCGTGGACAGGTTGTTGATTTCCTTGACTTCCATTGGCGACTTGCGCACTGGCCCGCCTTCAACCTCGCTGATGTGGCGATAACTATCGGAGCGCTCTGCCTGTTCTTGACGGTTGTACCGAAAAGCAGTAAAGGCACAGAGGCCGAGGTGTCCGGTTAA
>B378173
TGAGTGGTGGTGTAAAAAATAGCAAAAACCCTGCAGGAGACGAAGCGGCTAGTTGCTGTGAAACGTTCAATTTAGGGACAGGACTCCGGGTTAAGAATACTGGTGAATCACATAAAGCAAATGATCATGCACATGATCAGCAGGCTCATAATCACAAGAAATGCAGTGATGATCATTCCCATGAAGGTCATAACCATGAAGGCCATAACCATGAAGGCCATAATCATGATGCCCATAGCCATGGCGGCGAAGGGCATTCGCATGATGAGCATAATCATAAGGGATGTAACCATGCTCATGCCGCGCAAGAGCATTCTCATGAAGGCCACGATCACGGCCATGAGGGGGATTGTTGCTCCGCTGCTCCAGAACAATTGAGTAGCCTAGGGGGCTCGCAGGTTGTGGCTGGTGGATTACGGACAGAAATTCGCATTATGCAGATGGATTGTCCTGTTGAAGAAAATCTTATCAAAAAGAAACTGGGTGGAATGAGCGCTGTTAAAGAGCTTGATTTCAACCTGATGCAGCGTGTTTTGACTGTAACCCATACACCGGATTCGCTTGAAGCTATCATGGCTGCAATTCGCTCGTTGGGATTCGCGCCAGAAGTCTCTGATAATACTAGCGGCAAGAAAAATACCCAGGAGAAAAAAAAGCCCTGGTGGCCATTAGCTCTTGCTGGCGTAGCTGCTCTTGCAGCCGAAGTGATGCACTGGGCTGATATGCCTGACTGGCTAGAAGCTGGGTTGGCTTTGATAGCAGTGCTTTCTTGTGGTCTGACAACCTACAAAAAAGGTTGGATTTCGATTCGCAATGGCAACTTGAATATTAATGCACTAATGAGTATTGCCGTTACTGGGGCTTTGGTCCTTGGGCAGTGGCCAGAAGCGGCGATGGTTATGGTGTTATTCACCATTGCCGAGCTGATAGAAGCCAAATCACTTGATAGAGCCAGAAATGCAATAGGTTCCCTGATGAACCTGACTCCTGAAACTGCAATGGTCCAACAAGCTGATGGAACATGGCAGGAAGTTGACGCCAGTAGCGTACAACCGGGCAGTATTGTCAGGGTAAAACCAGGTGAACGAATTGGTCTCGACGGAGAAATCGTCAAAGGCCAAACCACCATTAACCAAGCTCCAATTACAGGTGAAAGTATGCCTGTCGATAAAATTGCGGGCGATGCTGTATTTGCTGGAACAATAAATCAGTCAGGCTCTTTTGAATATAAAGTCACTGCAGCTGCAAATAATACAACCCTTGCTCGCATCATTCATGCCGTTGAGCAGGCGCAAGGCGCCAAAGCAGCTACACAACGTTTTGTTGACCGCTTTTCCCAGATTTATACCCCCGTCGTTATGGGTATTGCTGTTGCGGTTGCTGTATTGCCACCATTGTTTGGGGCAGGAACATGGCAGGAGTGGATCTATAAAGCTTTAGTTATGCTTGTCATTGCGTGTCCATGTGCCCTGGTTATTTCTACGCCAGTAACGATTGTTAGTGGACTTACTGCAGCTGCTCGCAAAGGGATTCTCATTAAAGGCGGTGTTTATCTTGAGCAGGGACGTAAGCTAAAAGCCCTTGCGCTGGATAAAACAGGAACTATTACCTATGGGAAACCAGTACAAACCGACGTAATGGTATTCAATGGGTGGAGCGAGCGTGAAGTTCGTACTACTGCAGCTAGTCTCGCTAGTTACTCTGATCACCCTGTTTCACTGGCAATTGTGAATGCTTCTGCTGATTTGAAAAAGCAGGATGTTGACAGCTTTGAAGCGATTGTTGGGCGAGGTGTGCATGGCGCGATTACAGGTAAGGATTTTTACCTTGGTAACCTGCGTTTGACTGAAGAACACTTTAATTGTCCATCAGAGATTAAAGCAACAGTACAAAGGCTGGAAAGCCAGGGTAAAACAGTTATTTTACTCAATGATGGTAAGCAAGTGCTTGGGTTGTTCGCTGTTGCTGATACTGTTAAAAACAGCAGCCGTGAAGCGATTGAACAACTTCATGAACTTGGCGTTAAAACTATTATGCTGACTGGTGATAACCCACATACAGCTAAAGCAATCGCATCTCAGGTTGGAATCGATGAGGCTCGAGGGAATCAATTGCCAGAAGATAAACATCGTGCAGTTGAAGAGCATTCACGGATTGGAATCACTGGGATGGTTGGTGATGGTATCAATGATGCACCGGCTCTGGCTGCAGCTGATATCGGTTTTGCTATGGGCGCAATGGGTACTGATACGGCGATTGAAACTGCAGATGTAGCCTTAATGGATGATGACCTGCGTAAAATCCCAGCCTTTGTAAAATTATCCCGACAAACGTACAGCTTACTCGTGCAAAATATCAGCCTCGCTCTAGGTATTAAAGCCGTATTCCTTGTACTCACGCTCATGGGAATGGGAACTATGTGGATGGCTGTATTTGCTGATGTTGGTGCCAGTCTTCTGGTTGTGGCAAATGGCCTGAGGTTATTACGAAAATAA
>B378264
ATGGAAATCAGAATTGGCGACCTCGCCAAGCGCTCTGGGTGCGAGGTCGTGACCATCCGCTACTACGAGAAGGAAGGGCTACTGCCAAAGCCAGCGCGAAGCGGTGGCAACTTTCGGTTGTACGGTGAGGCGCACATTGAGCGCTTGCAATTCATCCGTCATTGCCGTTCGCTCGACATGACGTTGAGCGAGATTCGCGCATTGCTGGGTCTGCGAGACAACCCGATGCAGGACTGTGGGGAGGTCATCACGCTGCTGGAGGCCCATATTCAACAGGTGGAAATGCGTGTGTCCGCGCTGTTGCAGTTAAAACGGCACTTGGTTGATTTGCGCGAGAAGTGTTCTGGCTCTCGATCTGTAGAGGCGTGCGGCATTTTGCAAGGGTTGGGCAATTGCCATGGTGAAAGTGCCACGAACAGTCAAACATCTGGGTA
>B378517
ATGAAAGAAATTGTTTTAAAGTTAAGTGAGGCTGAAAATGTGTTGAGAGAATGGTTTGAAGCTGGAATAGCCTTCAATTTAATTTTTGGACCTTTACATTTTAGAAAAGAATCTGGTTTGGTTCACTTAAGAAAATGTCTTGCCAAAATCCCTTTAGCCCTCAGGCCTCAGTACTATGACATATTAGAGAAAGCATTTAGCCCACGTCATAACATATTAGATATACTTTTTAGGAATAATTATGATTATGATTCATTGATGTTGAGAGGTCAGTTGTATGCATATGCTGAATGCCTTACTAAAAACTACCCCAAAATGCCACTTAAATTATTACTTACTGCAGCAGCAACTCCTCATTCCGTCTTAGAACCAAAAAAAATTATTCATGCTTACTATAAAGTTCGTACAGAATTAGAAAGGAATAGTCGCCAGAAACTAAACATTACAATCGTAGATCCTACTCTAATTGCGTTATGTAAATTAGTTAGTGAACGGCAACTTACATCAAACTTGGTTGACATCGAGTATGGTAACCCTCAAGGAAAAATGACTCCATTTAGGATTCACTCCTTCGATTTATTCACTAATAAATACCGCAGGTTAAGTAATGAAAAATTTAGTCTTGATCAGGTTCACGGGCACTTTATAAGTATAGCTCACAAGCTTGCTTTAGGTCGAGACCCTTTAAACGAGGTATCGCACCCACTACTAAAAGACAAAAAATATACGCAGTGGGCACCAATATTACATGCATTATGTCGAAAGCATGAAAATAGTTCACAGGTCGAATACTACAAAAAATATAGCAAAAAATTTCCGTTGAAATACAAACATGAGTTTGACAGCAATAGTATTAATCATCAGATTGAAAAATTAAATAAGCGATATTGTTCTCTATTTCGATTCCTGAAACCTAGCCCCGAAAACTTCTCTCAAAACCAACGAAATGCACTAAAGACCACGCCCCCTGAAGTGATGCAGAAAATGATAGTATATCATATGATTATGTTTTATTTTTCACTTATAAAAAATGCTGCTTGGTACATTAAAGTAAGAGATTTTATGATAAGCCTAAAAATGAGCTATCCTCAAGACTATGCATCAAAACTCTTCGCCTTTTCTAGTGGAGATGAATGTATGGATGATACATTATACAATAGTTTTAACGAAATATTCAGTGCCAATCCAGTCGGCCTTTTTCCCTGGATGTTTTCGGGTCTACTACCAGAACCGATGGAGTTAATGACGCATTATTTCAGCAATAAAAAAAACAAAGACATTGAGCATATAGATAAAAAAAACAAGTCCTTTAGAAATATTGATTTAGCAGTTTCTGTGCTAATAATACCTAAATTTCTTAACAATTTAGATCGTGCGAAAGGGATAAATCCTAGTATTATGGTTAAACTACCCTCAAACAATTCAGAAAGTTGTATTTTTTACACAGCCACAGGCATACCAAAAGAAGAAGGATTATATCTTGCTGAGCTGTTTAGTAAGGGATTGTATATTCAAAGAAATATAGAAGAAAGTTTAACGATGGAACTGAGAGAAATTGAAGATCTACTACTCGGAATTTGTTTACTTTGGCATGAAAGCTTTGTAGGTAAAATATCACTGAGCAAGTTCGTTAATATCCTACAACAAAATGAAATTAATGATATTAGTGAAAGAACTGGCTTTGTTGAATA
>B378577
TGATATGCAATAGAATTCGCATGCGAATTCTATTATGTGAGAAAGGTGATATGGCTGACGATAAAAGCTGCACCAAAGAAATGGACGATACCGCAGAGAGACTGGCGTATGACAATGAGCCGTTTTAA
>B378656
ATGACACTGAAAATTGGACCTATCGGAAAACTGATCGTTGTATGTAGTCAGAAGGGCGGAATCGTTAAATCGCAGTCATCCAGTGAAATTGCACATGATCTTCGTAAAGCTGGTTTCCGCGTGCTTGAAATTGATATGGACTGGACAACTGGTCTGACGGAGAGGGCATTCCCTGACGGCTTACCTTATGAGATAGAACGCGAACCTTTAAGTAACAGTTTTACACCCGGTGAAGCGAATACATATCAGCTTTTCTTTTCTGAAACAGAGATTCGACCGATTGAGCTTCCTGGCGGGCGCTTTTTTATCGGTGCTACCAGTGAACTTAATGAAATTAACTACCGAAACAGCGACTGCATGTTCGACTTCAGGGACCGTATTGAAGAACTGAAGAAACAGTTTGATTTTATTATTGCTGATTCAGCGCCATCTTATTCAAATGTTATGATCGCAGCGCATATGTCAGCTGATTATCTTCTGATCCCTACCCTGCTGGAGAAGCAGGCCCGTAATGCAGTTGGTAAACAGCTTACTTATATGCAGAAAATTAAGCGGAACTACAATCCTTCGCTGCAGTTCATGGGGACTTATGTGACCCAGACGCAGGTGAAAAATTATAAAAAACCACTTAAAGAAGGATATCTGGGGCCTATTGATACACTGAATCTGAATCTCCTCATCGAGATCCTTCAGGGAAAAGGCTACTCTGAAGAATACATTCTCGCCTATATATCATTTGTACCTGCTGCTGCAAAAGAAGCGATCGAACTAGGTCTCTCCTTTGATGAATATGACCCCAAGTGTCTTCCTGCAATTCAGTATAAAGAACTTACCCAGAAAATTATTATGCTCGCAGGAGGTAAGTA
>B378735
ATGGCCAAGAAACCTTTTATGAAGCGACTCCAGGCGCAGCAGGAAATGAAAAAAAATGCTGCAGTTGTTTCTGATATTGAACAGGTCATTGCAAATAAACAGCCAGATGAGCAGAGCCATGATATAGCTGCGCACCAGATTATGGCGGATATTGCCCGCCCGGATATCGAACCTGATGGTCAGATAATACGCGTCGATATAAATCTGGTTTATGCTGAAGAACAAGTGCGACCTGAAGAAGACTTCGAGGAAGATATCATTGATGGTATGTCTGATACCTTCGAAACGATAGGGATGCTTACCCCGCCTCGTTGTTATCCTCGTGACAGACGTGGCTACCAGATATGGTTAGGCGAAACGCGTGTTCGCACTGCCCGCAAGCGTGGTGATACCCACATTGATATTTATGTTGGTAAACCACCACGGGAAAGAAAAGAACGCATCATCGGTCAGCTCATTGAAAACCTGCAGCAGTCTGGTTTGAAACCATTAGCGACTGCAAAATCGTTCTATGAGCTCAAGCATGAGTTCAATATGACGGGTGAGCAAATCGCAAAAACAATGGGTAAGCCTACCTCATTTGTCAGTAAACACCTTCGTCTCATTGATGCACCAGAAAATGTTACCGCCCTTCTCCGGGATAAAGTTACATCCGATGTCGATCTGGCCTACACACTGATACAGGTAAATGAAAAGTCTCCCGAAGAGGCTGAGAAGCTTGTCGCAGCTGCGCGGGTGTCTGGTATTTCACGCGCGCAGGTTAAAGCGGTTCTTGATGAAGTGAAGAACAAAAGCAAAGGTGAGATTTCGCATGCGAAATCTAAGGCTCGGAACAAAAAGCCTACCAAGCCTTTGGACAGCAATTCAGATGTAAAAACCTGGCAGGTCGTTGTCGAGATAGACGGTCAGCAAGGAGTAATAATGACTGACCGTGCGCCAGACAAAGCGGGGTATGTGTGGGTGAAAATGGACATTGGTGAGATTTCAGTTGAGGCTTCTGAACTACGCGTCAAAGGGATGCGCTCTCAGTG
>B378821
TGCCGGGTTCAAAGAGAATTTGCAGGCAGTGTCTGAACGAGGACCGTTATCTGAACAACATCATCGCAAGCGATCCCGATGCCTCAGAATCATGCGATTATTGTGACTCCGATGAGATGACGATGTCGATGGAAACACTGGCTGAAAAGGTCGACTGGTTGATTGAAAATTATTATCGGGGCGGAGAATATAACCATTATCTGGAAGAGTATGAAGGTGAACCTCTCTTCTCTGTTCTGGAGCAAGAGGTCACAGCCAATGATAATATCATCGATGACTTATCGGAACTGCTCGAGGAGTTATGGTTTGACTGGAGCTCACATGATAGAAAATATGGTGATGAGCCTCATTTTGTTGAAGCTGTAACCATCTCAGGAAACCTGTCCAGAAAATGGAATTCAATGGAAGGAAACTTAGAGAGAGTAATCGATTCTTTAATATGGACGCGATGGCAACTTTCGAAGAGGTTTTTACTTACCTTCACGAAAATCATCCCTCAGCATTCATCGATTTTGAGCCTAACAAACCAATTTTCCGTGGTCGTATTTTTCAGTCAGAGGATGCACTTGAAATCGCATTACGTATGCCCGAGTCGAGTTTCGGACCTCCTCCTCCTGAGCTGA
>B378907
TGGCGCTACGTCCAGAAAAAATGCGGCCACCTGTCGGTAGTTATGTTGCTGTTGCTGAGTTCACTTTGTTGCGGACAGTCAGGTTACTCGACCTCTCCAGTCTCAAAGGGCTGGCTGTTAACGGATTTAACCGCTTTGATCCTGAGTATCTTCTTCGATATGAACGCAGTAGTTTTATTCAGAATCTCTCCAGAAAACTTGTTATGCCGGTTGTTCCTGAGCTTGAAGAAACAAATTACCTGCTGACGCAAGCTATCGCTGATTATCTCTCAACATTTGAGCATTGCGAACTCGATGGGATACTGTTCGCTTCCGCGCAAAAGCCAAAGGAAAGCACAGACCCTTCTGTCATGAATATTATCCTGTTTCATAAATCGTCTGGGGTACTGAATGCAGACCGAAGGTTCCGGGAAGCTGAAGTAAATATGTATCAGCACGATGAGGATATTTCATACTTTGACCCAGAGATAAGGACGACTCCCGATGATTTCCGGCGTGAATTTAAGGTGCTATCACGTAAGAAATGA
>B538146
ATGCTGTACATCGAATTCACTGACAATATGCGTTATGACACGCTGGAGACCTGCCATCGTAATGCGTTCCGCTTCTTTGGTGGTGTGCCGCGCGAAGTGTTGTATGACAATATGAAAACTGTGGTTCTGCAATGTGACGCATATCAGACCGGTCAGCACCGGTTCCATCCTTCGCTGTGGCAATTCGGCAAGGAGATGGGCTTCTCTCCCCGACTGTGTCGCCCCTTCAGGGCACAGACTAAAGGTAAGGTGGAACGGATGGTGCAGTACACCCGTAACAGTTTTTACATCCCACTAATGACTCGCCTGCGCCCGATGGGGATCACTGTCGATGTTGAAACAGCCAACCGCCACGGTCTGCGCTGGCTGCACGATGTCGCTAACCAACGAAAGCATGAAACAATCCAGGCCCGTCCCTGCGATCGCTGGCTCGAAGAGCAGCAGTCCATGCTGGCACTGCCTCCGGAGAAAAAGAGTATGACGTGCATCTTGATGAAAATCTGGTG
>B379479
TGGAGATCGATGCCGTTCGGATTGAAAGTATCATCGCTCCATATCGTGAGAATGGGGAAGGCATAAAGATGATGGATGCGATAGAAAAGTTACTTTTCACCTCAGATGAAGCCAAGCGGTGGATCTACCATCCCTTAATGCAGACAGCACCACCACATACTTTACATCAGTACAAACGCCACCTGAATGCCAGCGGCAACCAGCTGCTTTCTATGATTCCGGTAGATCTACCCATGAATATGAATTCGTTGCCTCTGGCACCTGCACAGCAATGGCAACATTTACGATGGACAATAGAAATACTCGCTAAACTTACCCGGCCGGATATACCTTCAGGGAGTACCGTTTTTGATGAACTGGTATCCTATGCACCGAGGATGCTGGATTCCTGGGAATCTATAAACGTACCCGCGTATGAACGTTGGTACGATTATTACATCAGTAAAAGGGGAGAGGGAGGACTGAATGAGGCGGAGCAGGAATACATTAGCTTCATAGTTAAAATCGCGAACTGGAACGTGTCTATACATAACTTACCAGAGTTTGATCGCGAGAGAGCTTTCCATGATTGGTTTCTCACTCATGATCCCAATAAGTGA
>B379598
TGCTCAATAAAATCACCAGCCGCTGGATATGGCATCAGACGCAACAAACCCAACGTCCCGCTTATCTGCTTATCGCCGATATCATCGCGGACGGCGTGAACAATAGTGAGTTTCAACCCCGTGAGCGATTGCCGCCGTTACGTGAATTAGCCGCAGCGCTGTCGCTGAATTACACGACGGCAACCCGTGGTTATGCCGAAGCAAAACGGCGCGGGCTGATTGATTCCAGCCCCGGATTAGGCAGTTATATTCGTGGCAAAGTCCCCTCCGTTCCACTGAATGGCGGCAGCAGTTATGAAATGACGATGAACTCCCCCATCGAGCCAGGCGCGGAACTGGCCCATGCTATCCGTGACGGCACCGTGAATCTGTTTTCACAGAAAAATATCCTGTCACTGCTGCGTTATCAGGATTTTGGCGGCAACGCAGAGGATAAAGCGATGGCGAAAGTCTGGCTGGAGAAGCAACTGCCGCCCATTCATCACGATGAAGTACTCATTGCTCCCGGCATCCATAGCGCGCTCGTGGGTCTTCTGACCCTGTTCTGCCGTAAAGGAGGGAGCGTGTGCGTGAGCGACCTGATTTACCCTGGATTGAAAGCCATCGCCAGTCAGTTAGGTATCACTCTGCAATCGATCCGTTGCGATGAAGATGGCCCCTTACCCAGAGCCTTTGAAAATCAGTGCCAGACGGGAACCGTCAGCGCCCTGTATATCAATCCCACGATACAAAATCCTACCACCCTGACCCTTCCCTTAAGACGCCGGGAAGCGCTGGCAGATATTGCGTTGCGTTACAGCATTCCGATTCTGGAAGATGAAGCCTATGCGGCATTAGCGACACAACATGTCCCTGCATTTGCCGAACTGGCGCCCGAATTAACCTGGTATCTCACCGGAATGTCAAAGTGCTTCGGCCCGGGTCTGCGTACCGCGTTTATCAAAGGCCCCGGTAAACGGAATACCCAGTTGCTTGCCGGCGCGCTGCGGGCATTGAATGTGATGGCAAGCCCCATAACCAATGCGTTAGCGTCACACTGGATCATGGAAGGCACGGCGGATCGGGTGCTTGATGCCATAAGAAACGAGGCGAGGATCAGACAGAAAATGGCGGCGGATATTCTGGGAGAATTTCAGTACCGCGCGTCACCGGAAGGATTTCATCTTTGGTTATTATTACCAAAACATTTCAACTGGAACCCGGCTGAAGTAGCGGTAAAACTCCGTGAACAAGGCGTCAGTGCCGTTTCCAGCGCAGCATTCTGTACGGATAATAACCCGCCCGATGCCTTAAGAATTTGTCTCGGCGGATCCTGGTCCAGAGAAATGTGCTCAGAGAATCTGCAAACCATCGCGCATCTCATTAAACATCCGGAACATTTCAGTAGCGCCGTATTTTAA
>B379682
ATGCCAGAAGTAACTTATCCAGCCCATAAAACCGGCGATTTCTTTGTCGACTACGAAGAGAAAGTGTTTGAAGACGTAAAAGCGGAAGCAGGACAAAAAGCGCTTGTGACGTTTCATACTGTCGCTTTCGAAGGGTCGATTGGGTTCGTTAACATGTTGCAGGCCACGCGTTTGCAACGTAAAGGTTTTGAAACCTCCATTCTGCTCTACGGTCCGGGAGTCATGCTGGGCATTCAGCGTGGTTTTCCTACACTCGGCGCGGAAGCGTTTGCCGGTCATCAGAACTACGCCAATCAACTGACAAAATTTATGTCGGAAGGTGGGAAAGTTTATGCCTGTCGCTTTGCATTACAGGCGCTGTATGGCCATGGCGAACCTTCCTTGCTGGAAGGGGTGAGGCCGATTAGCCCGCTAGATGTGCTTGATTTGAAATTATTACACGTGCGTGATAACGCCGTCATTATTGATACCTGGACACTGTA
>B379765
ATGATGCCAGACACTCCGTTGACTCAACAGCAACTGATTACTGAACTGCTCACACAGGGCGTTAACGTCATCAATCCGCAGCAGCAGCATGTCAGTCGTCATGGTGGTGCCGGCCCTTCTGATCATCAGGCGGTGGTCATTGATGGCGTGACGGTGATGGTGCCGATCTATACCCATTCGGCTCACCGCTCGCCCTGGAAGGTTCGCCATCAGACCTCGGGCAATACGACGCTTTATAACAATGCCATACCCGTGAGAGATATCACCTTTGCGCACAAGCCACGGTTTTATGATCGCCAGACGGCTGATGGCGTGCCGTATTCAAAAATTGCGACCCTGCATGGGACGGATGTACTGGCTACAACGGTGTTACAGACGTGCATTCGTTATGAAAACCGCGCGAAGGCGTGCCAGTTCTGCGCGATTGGCCAGTCGCTTGCGGCCGGGAGCACCATCGCCCGTAAGACGCCTCAACAGTTGGCTGAAGTCGCCAAAGCGGCCGTGGAACTGGATGGCGTCAAACATATGGTGATGACCACCGGAACCCCTTCCGGTAGCGATCGTGGCGCAAAAGTCCTGGTGGAAAGTGCGCTGGCGATTAAAGCGGCGGTCGATTTGCCGCTGCAAGGGCAATGTGAACCGCCGGGTGACGCAAAGTGGTTCATGCGTCTCAAAGACGCCGGTATTGATTCTCTCGGGATGCATCTGGAAGCGGTGACGCCGGAAGTTCGCGCGCGAATTATGCCGGGGAAAGCACAGGTCAGCATTGAACTCTATCTGGAGGCCTTTGCGGACGCGGTGGCGGTTTTCGGCAGAGGACAGGTCAGCACCTATATTCTGGCCGGGCTGGGGGATACGCCGGAAGCCATCCTGTCACTTTCTGAAACGCTGATAACGCTCGGCGTTTATCCATTCGTCGTTCCTTTCGTGCCTATCAGCGGAACGCCGCTGGAGCATCATCCTGCTCCGGACAGTGCCTTTATGTCAGGCATTTTGCAGCCGCTGGGCGGCATGCTGAACCGTGCGGGGCTACGTTCCAGCGACATTAAGGCAGGATGCGGACGATGCGGCGCCTGCTCCTCCCTGTCCAGTTTTGAACAAGCGATGGCGTG
>B379932
ATGGAAAACTATTCAGGTTATACGATCAAATGGGTCACGTTGCCATGGGAGCGAGAACAGGCTTACGCGCTGCGGCAGCGGGTGTTCTGCCAGGAGCAACGGTTATTTGACGATCATGACATTGACGCCATTGATGGCAGCGCTCGCCTGATTGTCGCGCTGGGCAATGTGGGGGGCTGGCATGAAGAGGTGGTGGGCACCGTGCGTATTAATGAAGACGCGCCGGGCGTCTGGTCCGGTTCACGGCTGGCGGTGGATACGCGTTTCCGGCGGCAGGGGCAGCTCGGACAGATGCTGATTCGTCTGGCGGTGTGCAGCGCGCATGCGCTGGGATGCCAGCAATTCTTTGCTCAGGTACAGCATCAAAACGAACCGCTGTTCAGACGTATGCACTGGGAAACACTGGGGTGGATTGAGCTACGCGGGATGACGCATGCGTATATGCAGGCCAATCTTGATTATTATCCCGCGTGTCATGACCCGTTTAGCGGCATGGTGATTACATCGGCCCGGCGCGGACGCATGTCAGCGGAACCGACATGGCTGGCAGGGAGCGTATTATG
>B380014
ATGAGTATTGACCTGCAGGCCCTGGTTTCACAGTTGAAAACATCCGGTGGCATCCAGCATAAACAGGATATCCAGCGGGTGGCGAATAAACTGCGCGAGGCATGGCCCAACCCTTTTCCTAACGGTGATGACAGCGCGCTTATACCCGATGGCGAAAATTTTAAATTGCTGGCGATGGAGGGATTTATTAATCGCTTTGTGGAGGCCGATCCCTGGTTTGCCGGCTGGTGTGGCGTCATGGTCAATCTGAGCGACATCGCGGCGATGGGCGGTCGACCGATTGCCGTGGTCAATGCGTTATGGGATGCGACGATTCCTCATGCGGAGCAGATATTACAGGGAATGGCGGCCGCCTCTCATGCATGGCGGGTTCCTGTTGTGGGGGGACATACCAACCTGCGCAGCGAGCAGGCTCAACTGGCTGTCGCGATCCTGGGCGAAACCCGTCATCCGTTAAGCAGTTTCAGTGTGCGACCCGGCCAGACGGTGATGACTGCCATTAATCTCAATGGACGCTGGCATCCGCCCGGACTTAACTGGGATGCCGCGACACAGGCTGAACCCGCTCACTTACGTCGGGCGTGGGCGCTACTGCCGACACTAGCGGAAGATACCCTGATTCATGCCGCCAAAGATATCAGCCAGGCTGGGCTGGCCGGGACGCTGGTTATGATGCTGGAAAGCGCCGGAATCGGCGCTGAGATTGATGTGGAAAGCATTCCGCGCCCTGATGGCGTCGGGCTTGATGACTGGCTGTGCGCCTTTCCCAGCTTTGGTTTTCTGATGGCGGTGGACGACGCCAATATCGAGCCTGTTCGGCAACAGTTTACCGCTTGCGGCATCACTGCGGCGGCCATTGGGCGCTTTATCCCTGAGCGCCAGCTTTACTTGCAGTATCAGGCGCAGCGCGCGTGCTACTGGGATTTGGAAACACAACCGCTTACCGGAATGACCGCACTCTG
>B380096
ATGCCTGCGATGCATTTTATCGTCTGCTGGCCAGACGGCAGTAAAGATACCTGTTACTCCCCCTCGACGGTGGTGGAGCGATATTTTCAGATAAACCATCCCTATCCGCTGCATGACTTTGTCGAGATAACGACGAAGGCACTGGAAGAAGCCAGTGAGCGTGTCAACGCGAAATTTGGTTATTACTGCTCCAGCGCCCAGGATCAGTTGTCGTCAATTATGACCAGGGCACAACGTTTTAAACCTGAACAAACCGTGACGATCGAAAAAATCACAGCAATTTA
>B380179
ATGGAAAACAGACACTATCCTGTCATCATCATTGGTGGCGGGCAGGCAGGACTCGCCATGAGCTGGAGCCTGATGCAAAAAGATATTCCTCACCTGATCCTGGAACGTCATCGTCTGGCATGGGCATGGCGTGAGCAACGCTGGGATAACTTCTGTCTGGTGACGCCTAACTGGCAATGTAAATTGCCTGGATTTCCCTATGACGGTAACGACCCCCACGGTTTTATGGTCAAAGACGAGATCATCGCCTATATCGAACGCTACGCGCGGCGTTTCAATCCCCCCCTCCGTGAAGGCGTGAATGTTTCCCGGGTGAGTAAACAAACTGGCGGTTTCCTTATTGAAACGTCAGAAGGGAACTATTCCGCCGGACAGGTGGTGGTGGCGGTAGGCAACTATCATCGTCCGCGTTTTCCGGATCTGGCGGCGCAGTTGCCGCCGCACATCATGCAGGTTCATTCGGCGAATTATCGTTCCAGTCAACAACTGCCTGAGGGGGAAGTCCTGGTGGTCGGGTCGGCTCAGTCCGGCGCGCAGATAGCCGAAGATCTGCATCTCGCAGGCCGTAAAGTTCACCTCTGCGTGGGAAGCGCACCGCGAGTGGCCCGCTTCTATCGCGGACGTGACGTGGTGGACTGGCTGGATGATATGGGACATTACAAACTCACGGTAGACGATCATCCTCTGGGAGAAGATGCCCGTCGCAAAACCAACCATTATGTTACCGGTCGGGATGGCGGACGCGATATTGATCTGCGTGAATTTGCCCGTCAGGGCATGGCGCTCTATGGTCGGTTACTGGGCTATGCTGACGGTAAACTGCAAACGGGTGACGATCTGCAACGTAATCTGGACGCCGCTGATGCCACGTCACAGAAAATCAAGGACAGTATAGATGCATGGATTGCGCAGCAGGGCATTGATGCGCCGGAGGAGGCACGTTATCAGGCGGTCTGGCAACCGGAACAGCCGTCCCGCGCTATCGATCTCAGCCGTATCTCCGCAGTGATTTGGGCGGTGGGATTCCATACTGATTTTAGCTGGATAGATATTCCCGTTTTCGATGATAAAGGGTATCCGGTACATCGTCGTGGCGTATCGACCCATAACGGCCTTTATTTTCTGGGGTTGCCCTGGCTATGGACATGGGGATCCGGGCGGTTCGAAGGGGTGGGGGAAGATGCTGTCTGGATTGCTGATGCCGTCGAAGCGTTATTGGTTGCAAGGTCGCCGGTGGAGAATGACTATGCGCAGACCGTCCGTTG
>B593723
TGACAATTTTAGTGACGCTACAAGCCCAGCTCATTGTGGGAGAAGCACAGGTGATAAAAAGCCTGGCACCTGAGGGAATGCTGGCGGCCGTATTTGAAGACGACGGCCGGACCGGGTATTTCTATGCGCTCGATGAGTCCGTAGAAGGAAACCCGATTGCGCCGGTTGTCGAGAGGTTGAACGGTATTGAAGCGCACTTGGATCAGGAGCGGGCAGTACACCACCAGAAAACGCTGGAGCTGGAACGATCGCAGCCGCAAAAAGGTTTTGAGCTTGGAATGTAG
>B380773
TGAAAATTACGGATCACAAACTCTCTGAAGGTATTGCCCTGACATTTCGTGTTCCTGAAGGAAATATAAAACATCCTTTGATTATCTTATGCCATGGGTTTTGCGGTATCAGGAATGTTCTGCTCCCTTGCTTTGCGAATGCCTTCACAGAAGCAGGATTCGCAACGATTACTTTTGATTATCGAGGATTCGGTGAGAGTGATGGAGAACGAGGGCGTCTGGTTCCTGCAATGCAGACCGAAGATATTATTTCAGTTATCAATTGGGCAGAAAAGCAGGAATGTATTGATAATCAGCGTATTGGGTTATGGGGAACATCGCTGGGAGGGGGGCATGTCTTCAGTGCAGCTGCGCAGGACCAACGCGTAAAATGTATTGTCAGCCAGCTGGCTTTTGCTGACGGTGATGTTCTGGTTACCGGAGAGATGAATGAATCGGAGAGAGCGTCTTTTCTGTCCACGCTGAATAAAATGGCAGAGAAGAAGAAAAACACCGGGAAAGAGATGTTTGTGGGGGTTACCCGGGTACTGAGTGATAATGAATCAAAGGTATTCTTCGAGAAGGTAAAAGGTCAGTATCCTGAAATGGATATAAAAATACCTTTCCTTACGGTTATGGAGACGTTGCAATATAAACCGGCAGAGAGCGCAGCCAAAGTACAGTGCCCAGTTTTGATTGTTATTGCCGGCCAGGATAGTGTTAATCCACCAGAACAGGGAAAAGCCTTATATGATGCTGTTGCTTCTGGTACTAAGGAATTATACGAGGAAGCTGACGCATGCCATTATGATATTTATGAAGGCGCGTTTTTTGAACGTGTGGCGGCAGTACAGACGCAATGGTTTAAAAAACATCTTTAA
>B380897
ATGACAACACCAGTAGCCAAAACGTATGACTGGAAGCAAACGTTGCGCGCACAGGGTTTGCGGGCAACGCCATCCACCCTTGCTACACTGCAGTGTCTTGAACATGCCAGCCAGGCCATGAGCCATGACGATTTAACTCAGCAACTGGGCGAGCAGGCTCCCGATCGTGTGACCCTTTACCGAATACTGGAGCGGCTAATGCAGATAAGTATTGTCCAGCGTTATACCGACTCGGCAAGAACTCAGCGTTTCGCTCTGACCCAACGGGCTGCCGTAGGACTTTTTGAATGCGATAACTGCCATCATGTTATTCCTATTGAACAGGATCCAGCGCTGGAAGCGGCTATTGAAATGGTAAAGTCGCATCTCACCGGACATGGTATGACCGAACGGGAAATTACCCTTTCCAGCCATGGTATCTGTCCGGACTGTAATCGTACTCTGACTAAATA
>B381162
ATGAAATCTCTATTTTCCTCTATCGTTCTGCTTGCTTTGAGCGTCCCCGGGGGGGCTATGGCAGATGAAGTCACCCACACCCAATACGCCTGCGATGACAGCAAAACGCTGGATGTGGTCTACATCGGGGACTATGCTGTCATCCAGCAGATGGATGAGTTGATCCCGATGAAGCGGGCTGTTAGCGGTTCAGGCATGCGCTATGTGCCGCTCCACAAGGATTACATCTACGAGCTGTGGGGCAAAGGCAGCAACATGAATCTTTCCACCTATGATGGTAAAAAGAACGAAGACATCCTGAGCAACTGCAAGCCGTA
>B381271
TGTCAGTTTTGCAAGTGTTACATATTCCGGACGAGCGGCTTCGCAAAGTTGCTAAACCGGTAGAAGAAGTGAATGCAGAAATTCAGCGTATCGTCGATGATATGTTTGAGACGATGTATGCAGAAGAAGGTATTGGCTTGGCGGCAACCCAAGTTGATATCCATCAACGTATCATTGTTATTGATGTTTCGGAAAACCGTGACGAACGGCTGGTGTTAATCAATCCGGAGCTTTTAGAAAAAAGCGGCGAAACAGGCATTGAAGAAGGTTGCCTGTCGATCCCTGAACAACGTGCTTTAGTGCCACGCGCAGAGAAAGTGAAAATTCGCGCCCTGAACCGCTACGGTAAACCATTTGAACTGGAAGCAGACGGCTTGTTAGCCATCTGTATTCAGCATGAGATGGATCACTTGGTTGGTAAACTGTTTATGGATTATCTGTCACCGTTGAAACAACAACGTATTCGTCAGAAAGTTGAAAAACTGGATCGTCTGAAAGACCGGGCTTAA
>B381485
TGGGAGAGCGTTACGATAAAACGCAGACCGTAGCAGCATTTATTAACGAGGACGTGGAGGTCATCAATGCTTACAGCTTTCAGTTGGCTTTACTAACCAAGGACTGCGCGTTGCTCACGTACCGCAGCGAGGTTGTCGATTCAAAAAGACGCTTCGTTCGTCAATTTGGCAGAGGAGCCATATTTGTACAAATCATCAGAAATGTTGGCAGCTCAGATTTCACCAAGGGACGCCAGTGA
>B381588
ATGTCATCTAAGATCGAAGATACGCCCCAAAAAACCCTGTCCTGCTGGCCACTGGCGTTCAGTGCCGGTCTTCTCGGTATCGGACAGAACGGTCTGCTGGTTGTACTCCCTGTTCTGGTCATACAGACAAATCTGAGTCTGTCTGTATGGGCTGCCCTGCTGATGCTGGGCTCAATGCTGTTTCTGCCATCTTCCCCATGGTGGGGAAAGCAAATTTCCCTTACTGGCAGTAAGACTGTGGTGCTGTGGGCTCTGGGAGGATATGGCGTAAGCTTTACCCTGCTTGGGCTGGGAAGCGTGCTGATGGCTACCGGTGCCGTAACAACAGCGGTGGGGTTGGGAATATTAATCATCGCCCGGATCGTCTACGGTCTGACCGTGTCAGCAATGGTGCCAGCCTGTCAGGTCTGGGCATTGCAGAGAGCGGGAGAAGGGAATCGCATGGCCGCTCTGGCAACCATCAGCTCCGGCCTGAGCTGCGGCAGGCTATTCGGGCCGCTGTGCGCGGGGGCAATGTTGGTCATTCACCCTCTGGCGCCAGTGTGGATGCTGATGGCAGCTCCGGTGTGGGCTGTGGTGATGCTTCTGCGGTTGCCCGGCACACCACCACAGCCCACACCGGAGCGCAAGAGCGTCAGCCTGAAGCGGGATTGCCTGCCTTATCTGCTTTGCGCAATGTTACTGGCTGCGGCAATGAGCATGATGCAGCTTGGACTTTCGCCAGCCCTTACTCGCCAGTTCGATACTGATACCACCACTATTAGCCAACAGGTGGCGTGGTTGTTGGGGCTGTCCGCAATAGCTGCGCTTATCGCGCAGTTCGTGGTACTCCGTCCACAGCGCCTGACTCCAGTGGCTCTGCTCCTGAGTGCCGGGGTGTTGATGAGTAGTGGTCTGGCTATCATGCTCACTGAACAGCTATGGTTGTTTTACCTGGGCTGTGCAGTGCTGTCATTTGGGGCCGCTCTGGCAACACCCGCTTATCAACTTTTACTGAATGATAAGCTGGCCGACGGCGCAGGCGCGGGCTGGCTTGCGGCCAGTCACACACTTGGCTATGGGCTGTGCGCATTGTTGGTGCCACTGGCGTCGAAAACAGGTGTCTCAATCGCGCTGATTGTGACGGCATTATTTGCCGCTGTATTATTTACCATAGTGTCTGCATGTATTTGGCATTACCGTACAATCAAGTA
>B381713
ATGATCCTGCCCTCTGAAAAATCCGCCACAGATGTGGCTGCGCAGTGCTTCCTGAATGCCTTGATTCGTGAAACCAAAGACTGGCAACTGGCGGAATACCCGCCAGACGAATTGATTATCCCGCTGGACGAACAGAAGTCGCTCCATTTCAGAGTGGCTTATTTCTCCCCAACCCAGCATCACCGCTTTGCATTTCCTGCTCATCTGGTCACGGCATCAGGCAGTTATCCTGTCGACTTTACCACTCTCTCCCGGCTTATTATTGATAAGCTCCGGCATCAACTTTTTCTGCCAGTTCCCCTCTGCGAAACTTTCCACCAGCGCGTGCTGGAAAGCTACGCCCATACGCAACAGACAATTGATGCCCGCCATGACTGGGCCATCCTGCGTGAAAAAGCGTTGAATTTTGGCGAGGCTGAGCAGGCACTGCTGACAGGACACGCTTTCCACCCTGCACCTAAGTCTCATGAACCGTTTAACCGCCAGGAAGCTGAACGATACCTGCCTGACATGGCACCTCACTTCCCGCTGCGGTGGTTTTCGGTGGATAAAACGCAAATCGCTGGTGAAAGTCTGCATCTTAACCTTCAACAGCGGTTGACGCGATTTGCCGCAGAAAATGCGCCCCAGTTACTCAACGAATTAAGTGACAATCAATGGCTGTTCCCGCTGCACCCGTGGCAGGGAGAATATCTTTTGCAGCAAGTGTGGTGCCAGGCACTTTTTGCTAAAGGACTTATCAGAGACTTAGGCGAGGCCGGCACGTCGTGGCTGCCGACCACCTCTTCCCGCTCCCTCTACTGTGCTACCAGCCGCGATATGATCAAGTTCTCCCTGAGCGTTCGGCTGACCAACTCCGTCCGTACTCTGTCTGTGAAAGAGGTGGAGCGAGGAATGCGCCTGGCACGTCTGGCGCAAACCGACGGCTGGCAGATGCTACAGGCCCGCTTCCCTACTTTCCGGGTAATGCAGGAGGACGGCTGGGCCGGGCTGCGCGATCTTAACGGCAACATCATGCAGGAAAGTTTGTTTTCCCTGCGTGAAAACCTGCTGCTGGAGCAGCCGCAAAGCCAGACCAACGTTCTGGTTTCCCTGACTCAGGCCGCACCGGATGGCGGTGATTCGCTGCTGGTTTCGGCGGTAAAACGCCTGAGCGATCGCCTCGGTATCACTGTGCAACAGGCCGCCCACGCATGGGTCGATGCTTACTGTCAGCAGGTGCTTCAGCCTCTGTTTACGGCTGAAGCGGATTACGGCCTGGTGCTGCTGGCGCATCAGCAAAATATTCTTGTGCAGATGCTTGGGGATCTGCCGGTCGGATTTATTTACCGTGACTGCCAGGGCAGCGCGTTTATGCCTCACGCGACAGAGTGGCTCGATACCATTGACGAGGCGCAGGCGGAAAATATTTTCACCCGTGAGCAGTTGCTGCGCTATTTCCCTTATTACCTGCTGGTTAACTCCACTTTTGCCGTAACTGCTGCGCTGGGTGCTGCCGGGCTGGACAGCGAAGCGAATCTGATGGCTCGTGTACGAACATTGCTGGCTGAAGTGCGTGACCAGGTGACTCATAAAACCTGTCTCAACTATGTTCTGGAAAGTCCGTACTGGAACGTAAAAGGTAACTTTTTCTGTTATCTGAACGATCATAACGAGAACACCATCGTTGACCCTTCGGTGATCTATTTTGATTTCGCTAACCCGCTGCAGGCTCAGGAGGTCTG
>B381836
ATGTCTGGGGCAAACATTGTTCACAGCGGATATGGACTGCGCTGTGAAAAACTCGACAAGCCTCTGAATCTTGGCTGGGGGCTGGACAATAGCGCGGTGTTGCACTGGCCCGGGGAGCTGCCAACAGGGTGGCTGTGCGACGCGCTGGATCAGATATTTATCGCCGCACCACAACTTTCAGCAGTGGTTCTTCCCTGGTCCGAATGGTGTGAGGAGCCACAGGCGCTGACGCTTTTCGGACAGGTACAAAGTGACATTATCCATCGTTCCGCTTTCTGGCAGTTACCGTTATGGCTGAGTTCTCCGGCAAACCGGGCCTCCGGTGAAATGGTTTTTGATGCAGAGCGTGAGATTTATTTCCCGCAGCGCCCCCCCCGTCCGCAGGGTGAAGTTTATCGTCGTTACGATCCACGCATTCGCAGGATGCTGAGTTTCCGCATTGCCGATCCCGTTTCTGATGCAGAACGTTTCACTCGCTGGATGAACGATCCGCGCGTTGAGTATTTCTGGGAGCAAAGTGGCTCACTGGAGGTACAGATCGCCTATCTGGAACGCCAGCTCACCAGTAAACATGCATTCCCGCTGATTGGTTGTTTCGACGATCGGCCGTTCAGTTATTTCGAAATCTACTGGGCGGCGGAAGACCGCATTGGTCGCCACTATTCGTGGCAGCCCTTTGACCGTGGCCTGCATCTGCTGGTTGGTGAACAGCAATGGCGCGGAGCCCACTATGTGCAAAGCTGGCTGCGCGGGGTGACACATTACCTGCTGCTGAATGAGCCACGTACGCAGCGCACAGTACTGGAGCCACGCACCGATAACCAGCGCCTGTTCCGCCATCTTGAGCCTGCGGGATACCGGACAATTAAAGAGTTCGACTTCCCACATAAACGCTCGCGCATGGTGATGGCGGATCGTCATCACTTCTTCACGGAGGTCGGTCTGTA
>B381960
TGAATCACAAAGACTGGGATTTGGTCAACCGCCGCCTGGTGGCAAAAATGTTGTCTGAGCTGGAGTATGAGCAGGTTTTCCACGCGGAATCTCAGGGCGATGACCGCTACTGCATTAACCTGCCGGGAGCACAATGGCGCTTCATCGCTGAACGTGGTATCTGGGGCTGGCTCTGGATTGATGCTCAAACTCTGCGCTGCGCGGACGAGCCAGTACTGGCTCAGACGCTGCTGATGCAGCTAAAGCAGGTACTGTCAATGAGCGATGCAACCGTTGCTGAGCATATGCAGGATTTGTATGCCACGCTGCTGGGCGACCTGCAACTACTGAAAGCCCGTCGCGGGCTGAGCGCCAGTGACCTGATTAATCTTAATGCCGACCGCCTGCAATGCCTGCTGAGCGGTCATCCTAAATTCGTTTTTAATAAAGGTCGCCGTGGCTGGGGTAAAGAGGCGCTGGAACGATATGCGCCAGAGTATGCCAACACCTTCAGACTGCACTGGCTGGCGGTAAAACGTGAACATATGATCTGGCGCTGTGATAACGAGATGGATATTCATCAGTTGTTGACGGCCGCAATGGATCCGCAGGAGTTTGCCCGCTTCAGTCAGGTCTGGCAGGAAAACGGACTGGATCATAACTGGCTGCCGCTGCCGGTACATCCGTGGCAGTGGCAGCAAAAAATCGCTACCGACTTCATCGCTGATTTTGCCGAAGGCAGGATGGTGTCTCTCGGCGAGTTTGGCGACCAGTGGCTCGCCCAGCAGTCGCTGCGTACCCTGACCAACGCCAGTCGCCGGGGCGGGCTGGATATCAAGCTGCCGCTGACCATCTACAACACCTCATGCTACCGGGGGATCCCTGGCAGATACATCGCTGCCGGACCACTGGCTTCACGCTGGCTACAACAGGTTTTTGCGACCGACGCCACCCTAGTGCAAAGCGGCGCAGTGATACTTGGTGAACCGGCTGCAGGCTATGTCTCCCATGAAGGCTATGCCGCGCTTGCCCGGGCTCCCTATCGCTACCAGGAAATGCTTGGTGTTATCTGGCGGGAGAATCCGTGCCGCTGGCTGAAACCGGATGAAAGTCCGGTTCTGATGGCAACACTGATGGAGTGCGACGAAAACAATCAGCCGCTGGCAGGCGCATATATAGACCGCTCCGGGCTGGACGCTGAAACCTGGCTTACGCAACTGTTCCGGGTGGTCGTGGTTCCTCTGTATCACCTGCTTTGCCGCTACGGTGTCGCGCTTATTGCACATGGACAAAATATAACTCTCGCCATGAAAGAGGGGGTTCCACAGCGTGTTCTGCTGAAAGACTTCCAGGGCGATATGCGACTGGTGAAAGAAGAGTTCCCCGAAATGGACTCTTTGCCTCAGGAGGTTCGTGATGTTACATCCCGCCTGAGTGCGGACTACTTAATCCATGATTTGCAGACGGGTCACTTCGTGACAGTACTGCGTTTTATTTCGCCACTGATGGTTCGTCTTGGCGTACCTGAAAGGCGATTTTATCAACTGCTGGCAGCAGTGTTGAGTGATTACATGAAAAAACATCCACAAATGTCAGAGCGTTTTGCGCTTTTCTCACTTTTCAGGCCACAAATCATTCGCGTGGTGCTGAACCCGGTAAAACTGACCTGGCCTGATCTGGATGGCGGCAGCCGCATGCTGCCGAATTACCTTGAGGATCTGCAAAATCCGCTGTGGCTGGTAACTCAGGAATATGAATCATGA
>B382081
ATGAAAAAAAGTGTCGATTTTATTGGTGTAGGGACAGGGCCATTTAATCTCAGCATTGCTGCGTTGTCACATCAGATCGAAGAACTGGACTGTCTCTTCTTTGATGAACATCCTCATTTTTCCTGGCATCCGGGTATGCTGGTACCGGATTGTCATATGCAGACCGTCTTTCTGAAAGATCTGGTCAGTGCTGTTGCACCTACAAATCCCTACAGTTTTGTTAACTATCTGGTGAAGCACAAAAAGTTCTATCGCTTCCTTACAAGCAGACTACGTACAGTATCCCGTGAAGAGTTTTCTGACTACCTCCGCTGGGCTGCTGAAGATATGAATAACCTGTATTTCAGTCATACCGTTGAAAACATTGATTTCGATAAAAAACGTCGATTGTTTCTGGTGCAAACCAGCCAGGGAGAATATTTTGCCCGCAATATCTGCCTTGGTACAGGAAAACAACCTTATTTACCACCCTGTGTGAAGCATATGACACAATCCTGTTTCCATGCCAGTGAAATGAATCTTCGTCGGCCGGACCTTAGTGGAAAACGGATAACCGTGGTTGGTGGAGGACAGAGTGGTGCAGACCTGTTCCTTAATGCATTACGCGGGGAATGGGGAGAAGCGGCGGAAATAAACTGGGTCTCCCGGCGTAATAATTTTAACGCACTGGATGAGGCTGCTTTTGCTGATGAGTATTTTACACCTGAATATATTTCAGGCTTCTCCGGACTGGAGGAAGATATTCGCCATCAGTTACTGGATGAGCAGAAAATGACATCGGATGGCATCACTGCCGATTCTTTACTGACCATTTATCGTGAGTTGTACCACCGTTTTGAAGTTCTGAGAAAACCAAGAAATATCCGTCTGCTACCCAGCCGCTCGGTAACAACTCTGGAAAGTAGTGGTCCTGGCTGGAAGTTGCTGATGGAGCATCATCTGGATCAGGGCAGGGAGAGCCTGGAAAGTGATGTGGTGATTTTCGCCACAGGTTACCGTTCTGCGTTGCCACAAATACTTCCCTCACTGATGCCCCTGATCACCATGCACGATAAGAACACCTTTAAAGTGCGTGATGACTTCACTCTGGAATGGAGTGGCCCGAAAGAGAACAACATCTTCGTGGTCAACGCCAGTATGCAAACCCATGGCATCGCCGAACCCCAGCTCAGCCTGATGGCATGGAGATCTGCACGTATTCTTAATCGCGTAATGGGACGTGATTTATTCGATCTCAGTATGCCGCCCGCCCTGATTCAGTGGCGCAGCGGCACCTA
>B382206
ATGATAAGCAAAAAGTATACGCTTTGGGCTCTCAACCCACTGCTTCTCGCCATGATGGCGCCAGCAGTCGCTCAACAAACCGATGATGAAACGCTCGTGGTGTCTGCCAACCGCAGCAATCGCACCGTAGCGGAGATGGCGCAAACCACCTGGGTTATCGAAAACGCCGAACTGGAACAGCAGATTCAGGGCGGCAAAGAGCTGAAAGACGCGCTGGCTCAGCTGATCCCTGGCCTTGACGTCAGTAGCCAGAGCCGCACCAACTACGGTATGAACGTGCGTGGCCGCCCGCTGGTCGTGCTGGTTGACGGCGTGCGTCTCAACTCTTCACGCACCGACAGCCGACAGCTGGACTCTATCGATCCTTTCAATATCGACCATATTGAAGTGATCTCCGGCGCGACGGCCCTGTACGGCGGCGGCAGTACCGGTGGTCTGATCAACATCGTGACCAAAAAAGGCCAGCCGGAAACCCAGATGGAGTTTGAGGCTGGCACCAAAAGCGGCTTTAACAGCAGTAAAGATCACGATGAGCGCATTGCCAGCGCCATCTCCGGCGGCAATGACCATATCTCCGGGCGTGTTTCAGTAGCGTACCAGAAGTTTGGCGGCTGGTTTGACGGTAACGGCGATGCTACCCTGCTCGATAACACCCAGACCGGCCTACAGTATTCCGATCGCCTGGACATCATGGGCACCGGTACGCTGAACATCGATGAAACCCAGCAGCTTCAGCTGATCACGCAGTACTATAAAAGCCAGGGCGACGACGATTACGGGCTGAATCTTGGGAAAGATTTCTCCGCCATTAGCGGGGCCAGCACGCCATACGTCAGTAAGGGGCTGAATTCCGACCGTATTCCCGGCACCGAGCGTCATCTGATCAGCCTACAGTACTCCAACAGCGATTTCTTTGGTCAGGAGCTGGTCGGCCAGGTTTACTACCGCGATGAGTCGCTGCTGTTCTACCCGTTCCCGACCGTAAATGCGAACAAACAGGCGACGGCTTTCTCCTCGTCACAGCAGGACACCGACCAGTACGGCATGAAACTGACTCTGAACAGCAAACCGCTGGACGGCTGGCAAATCACCTACGGGCTGGATGCCGACCACGAGCGCTTTACCTCCAACCAGATGTTCTTTGATCTGGCCAAGGCAAGCGCTTCCGGGGGGCTGAACAACCAGAAGATTTACACCACCGGGCGCTATCCGTCGTATGACATCACCAACCTGGCGGCCTTCCTGCAATCGAGCTATGACATCAATGATATCTTTACCCTCAGCGGCGGCGTACGCTATCAGTACACTGAGAACAAGATTGATGATTTCATCGGCTACGCGCAGCAACAGCAGATTGCCGCCGGGAAGGCGACATCCGCCGACGCCATTCCAGGCGGCTCGGTCGATTACGACAACTTCCTGTTCAACGCCGGTCTGCTGATGCACATCACCGAACGCCAGCAGGCATGGCTCAACTTCTCCCAGGGCGTGGAGCTGCCGGATCCGGGTAAATACTACGGTCGCGGCACCTATGGCGCAGCGGTGAACGGTCACCTTCCTCTGACCAACAGCGTGAACGTCGGCGACAGCAAGCTGGAAGGCGTGAAGGTCGATTCTTATGAGCTGGGCTGGCGCTTTACCGGCGACAACCTGCGCACCCAAATCGCGGCCTACTACTCGATTTCCGATAAGAGCGTGGTGGCGAATAAAGATCTGACCATCAGCGTCGTGGACGACAAACGTCGCATTTACGGCGTGGAAGGCGCGGTGGACTACCTGATTCCAGATACAGACTGGAGTACCGGTGCGAACTTCAACGTGCTGAAAACCGAGTCGAAAGTGAACGGTAGCTGGCAGAAATATGACGTAAAGGTGGCAAGCCCATCGAAAGCGACAGCCTACATTGGCTGGACGCCGGACCCGTGGAGCCTGCGCGTACAGAGCACCACCTCCTTCAATGTGAGCGATGCAGAAGGCTACAGCATTGATGGCTATACCACCATCGATTTACTCGGCAGCTATCAGCTTCCGGTGGGACAACTCAGCTTCAGCGTTGAGAACATCTTCGACCGTAACTACACTACCGTCTGGGGACAACGCGCGCCGCTGTACTACAGCACAGGTTATGGCCCCGCGTCCTTGTATGACTACAAAGGACGCGGGCGTACTTTTAGCCTGAGTTTTTCAGCTCAGTTTTA
>B382331
TGAAACGCATTATCCATACCACCGTTGCCGCACTTGCTCTTACCCTGGCCGGCTACGCAGCCGCCGCAGATGAAATTAACCGTCAGGACGCTGCGGGTCTGATGCCGTCAGGCCATATTTCTGCCGGCAATCTGTCAACGCTAGACGAAGTGACCGCTGCGCTTAAAGGCAGAGTAGAGCAGGCCGGGGCCTCTTACTTCCGTATCACTTCGCTTGACGGTAAAAATAAATTTTACGGAACCGCCGTTATCTACCGCTAA
>B382440
TGTCTACTTACGACAAAATACTTCGCTTGACGGATACCTTAATTCAGCAACGCGGATTTCTGGGTTTCAGCTATGCCGACCTGGAAAAAGAGATTGGTATCAGAAAAGCCAGTATCCACCACCATTTTCCCGGGAAAACCGATCTAGGTTTGGCCTACTGCGAATACAAAACAGGGGTGTTTAGTCAGCTTGATGCCGCCCTCCATGATATTCCTCCGGGGGTACAACGCCTCAGGGCGTATCTCGACGCGTTTGCCGGCTGTGCAGAGAGAGAGGAAATGTGCGGCGTTTACGCCATGCTGTCGGACAGTCACCAGTTCTCCTCTGAACTGCAGAAAGCTGTCAGCCGCCTGGCACAGACGGAGATGCTAATACTGAAAAACGTCCTTGCTTCCGGGCAGAAAAGCGGCGAGCTCAGGTCTGTCGTCCCTCCTGATGAGCTTGCCATCATTGTCTGCTCCGCACTGAAGGGCGCGCTGATGCTGAACCGGCTCCCTCCTCATGATGCCTATACCGGTGCCGTTGACGCTTTAATGATGATGCTTGATGCCCGTACCTGA
>B382547
ATGAAAAATTTTTTCAAAAGTTTTATCCGCTCAGACAACGACATGGTTATTCTTCGCCTGTCGGTTATCACGATATTTATGTTGTTCGGGACCTATAAATGGTTTGATTTTGAAGTGATGGCCCTCGAACCTATTATTTCCTCAACATGGCTGAATATCCTGTATATCCTCTTTGGTGTCCACGGGGGGAGCTACTTCCTCGGCGTAATGGAAACGCTTACCTTTCTGGCACTGATTATCGGTTTCTTCAGACCTGCTGCCGGCGTGCTGGGGGATATCATCGTTATCGTCACAGGTATCACCACACTGAGCTTGCTGCCACAACTGGGGAAAATTGACAGCTTCATCATAAAAGATGTTCTGTTAATCGGTGCCGGTGCTGTCCTGCTGAAACATGACCTGAAAAGATATTTAACTATCAGGGCCTG
>B382654
GTGACTGAGATCCCTGAAACCCTGAAGGGCTATCAGACTATCGCTGAATCTGCCAATCGTCAGGGCGTGCTGGACCAGAAAACACAGGAGCTGATTTCCCTGGCGGTCGCCGTAACGACCCGGTGCGACGGCTGCATCAGTATTCACTCACAGGCGGCCCTGAAAGCCGGTGCATCCAGAGAAGAAATCGCCGCTGCGCTGGCCGTGGCTGTTTCCCTGAACGTGAGCGCCGCAGTAGTTTATTCATCACATGTGATGGAAGCCATAAATCAGTA
>B382762
ATGAAGACCAGACTTAAAGTTATCCTGCTAATTTCACACCTGGCTGTTCTGGGAGCGGGTACCGGCCTGGGGATTTATCTGCTGCCGATACTGACTGCCCAGGAAAATGCTTCGCTGAACGAAATCAACGATGTGCGGAAGCTGGCAAAATATAAGGGTGATTTTAAACGTAATCAGAAAGGCAGCGATGTTCTTCACTGGGCAGAGGGCGAGCTTTACGTTACCGATAACGAAATCGCCTTCAAAGGTGAAGTAGCGCTCGGGCCGGATTACAAAATCTATCTGACGAAAAAACAGGCGGTAGATAAGAGTTCTTTTCTGGAAATGAAAAAAGAGGCCGTGCTGATTGGAGAACTCAAAAACTTTGGTAATTTCAGAAAGAGTATTCCTGACAGTGTTAACGTCAATGAATTCACCACCGTTCAGATATGGTGTGAACGGTTCTCCAAATTTATTGGCTCTGCGGAATACCGGCATGAGGCCGGACAATA
>B382870
TGTTAAAGAAAACCGTTATAACCAGCGCTGTTGTGTCTGCCCTGTTACTCTCATCCTCCGGTATTGCGGCCGCCGTCGCCGGCGATAAATCCGGCGCGCAAACGCCAGCAGCCAGCCGGCTCGTCATGTCGTCAGATTCTTACGGCGAAATTATTGGGCAATTCAACAGCCCTGACGGGGCGGTCGTGGGGGCCACTTTGCCTGGCAAAAGTGTTTCATTCAGCATTCCGGTGAAGAAACATCACGGACAGTATCTGCATTTTGCCTTCATGCATGCCGCCTCTGCGTCAGAAGGCTGGTTCTTTGCCCCGGCGTCAGAACAGGGGATTAATCTCACAGGTCTGATGACTGAGGACGGGAAACCGGTAGACATAACGGAACAGATTGCTCTTTTCCGGGCTCCTGCTGCAGACCAGCTTGTGAAAGTTACAGCAGATAGTGGAAAACTCAGGCTCGGGGCTGCAGCGAAGTTTATGACGGCAAAACTGACCCGTCATAATGGTATGTTTGTCATCAGCATTAAAAATATTTCTGAAGGAGACTACGAAACACCATTTTCCTCCGGTGTGTGGGGCGTGACAGGAACCGCAGTCCGAAGTTTCGACCATGAACCTTCTTCAGCCTTATCAAAACTGGCCACCACAGGGCACAGAGGCGAATTGTATAAACTTGCTCAGAAAAAAATACCAGAACAAAATAACGCACTTTCAATGGAGCTGACCAGAGGTGCCATTAAAATGGCCGAAGAACAGATGGCAGGTGGCTTTGTTGAATAA
>B579299
TGAAACTGAAAATACAGGGCCTGAGACTGTTTAAACTCGTCTTTGAAAGTGATCCGGGCTGGATACTCGATTTCCCCAACCGTACGCTGTCGGCTTTTTTTGATGAAGAGCTGAACATTGATATTGATGATGAACGTTACAAGGAAGAAAAAACCTCAAAAGCTAAACGGGTAAGATGTTTACTGAAACAGGTGGATCGTGAGACAGCCCTGCGGGTTCTTGATGCTCTGTGGCGGTATAAAATGGAGACCATGTCTGAGCAGGCCGAACAAAGCGGCAATGACTGGCTTGCACTGATTTCACGGCTGAAAAATACGTGCGCTGATACAGCCAAAGGCGACAGGCCTGTACAGGTATGGCACGGTGTTGACTGGCCTTCACTGATGGCCGAAATGAACGAGATGAAATCCCTGCCGCCACATCCGCGGGGTTTCCGTTTTGAAGCATGGCTTACAGAACTTTTCAGTATCTTTAAGCTTTCCCCCGCTCGACATTCCGTAACACGGGCGAGCAGATTGACGGCAGCTTCCGGCTGA
>B383121
ATGCACTTTTATGTGGATGAAACAGGCCAGACTGGCCGAAACCTTTTTGACAAAACCCAGCCAGTCCTCTCCTACGGAGTGCTGTCGTCTGATGCTAATCTGGATAAGGTTGCTGAAGCGGATCTAGCCGTAATACGCAAAACGCTTGGCGTGCAGCGCCTGCACGCTGCGGAACTGGGCTTGCACCGCCTTTCTGACCTTGTAGATACGCTGCTGGTTCTGCAGAAAAAGCACCGGATACGGTTTGACATCTGGCAGGTAGTAAAGCGCGATCATGCCATTATTTCGTTCTTCGACCAGGTATTTGATCAGGGAATGAATCCAGCCGTACCCTGGTCTGCATACTGGACCCCTCTGCGCTACCCCCTGCTGCTGAATCTGGCCAGCCTGTTTGATGATGAACTTGCTTCAAACGCATGGACGGCAAGGCTGGAGGCGCATGATGAGCGTGCGTCGGAACTTTTTTGTACCGTCAGTGATGAACTGATCAGCAGGACGGCAGCCAGCGCGCTGGACCACCGGTCGAAGCAGCTGATCACCGATGCCCTGAACTGGGCGTCAGCCAATTTTGAACAGTTGGGCTATAACTGTAAAACCAACAAGGAAAGGCTGCGGATTATGCCCAATATGATTGGCTTTCAGTCCGTATTGCACGGGATCTGTTCCCGACTGGGGGCACCAGAAAGAAAGGCCAGTATCATTGTTGACCAGCAGTCACAGTTCAACACCACCCAGCGTGAACTTAACGAGTTTTACTACCAGATACGGGATATGCCCTGGGAACTGGGGCCCGGATTACCTGTTATGAACATGAAAAATATGCCGGCTGAACCACTTGTATTCCAGTCCGGTACCAAGAGTGCAGGTCTGGAGTTGGTAGATATTTATCTCTGGACATTCAAGCGATTCATGGAAGACAAGGCGCTGGCAAAGCCACTTTCCCGCCTTGTTTATACCAATCTGAAAACAGCCAGGACCAACAGCGTGTCAATCCAGTCGGTTGCCAGTCGATTTAAGGAACTCCTGGGTAAACTCCCGGTACCAAGCGCAGAGATCATGAGGCAGGCGCAGGAGCTGCGGGACTTTGATGAAGCCAGACGCATGCCATATGTGGTGTCGGGATCACCCGACTG
>B383235
TGTCTACATTTATCGCAGCAGTATTTACTGTCATCCTCACCCTCATCGCCATCGGTAAGTTCATCTGGGCCGTTGTCGTAGCGTACCGGAGCCTCACCTGGTTCTTAACCCACTTTGACGAGCTTCCCTATATCTGGACATGCAGCTGGCGATATTACCGCCGGTATATTTTCCGCCGTATCTACCGTCGCGTCTTCAGTCGCTGA
>B383335
TGAGCGTCAAAATCACAGGTTTAGACAAAATGCAGAAACAGCTAAAAGAGGTTGAGAGAGCAACAGAGGCATTAAACGGAAGTTATGATGTCCACTTCGATGCTAACGATCCTGTCAGCATTGAGAACGCGATTCAGGAAGCCTATTCCATGGTGTACGAACGCGCTTCTGGTTATGCCACTAATCCGATGGTCAGCCCATTAATCGAACACATGAAAGAAAATCTGCGCCAACAGATTCTGGACAGAGCAGAACGGCACTGTTGCAAATAG
>B383439
ATGGCGATTGATATCTTCCAGTCTCTGAAAAATTGCGTTTTTGACCTCCAGCGTGCTGACGTTCAGAACTACCAGCAGCCTCTCAAACAACTGGCTCGGCTATTAAAATCTGATAGTCTGCAAGCAGTGAATTCACGCCTGACCCGTAATATTGAGCTCGATGCCTTTCTGGCTGGGAATGAAGACACAAAATCCGGTATGGCGGGCTCTGCAGTGCTGCATTGGCCTGAAGAGCCCGCCGAGGTACTGGGTCTGAAGTTGCTGCTAATCGAGAAAATGGCAGCCGATAGCCAGTTTTCCTTTAATTTCTGTCATACATTTTTCTATGATCGCAGGACTATTGAATCTGTTCGCAAATTTACTTCATCGTTACTTATTCCCTTCGTTCGTGATTACCAGCAGTATGTTGAGAATGAACTCGACCCGGAGCCTGTAGTGCTTCGTCCGGTTTCCAGAAAAATTTTTATTGTTCATGGTCATGATAATGAGGCCCTTCAGTCAGTTGCACGCTTCATTTCTCGCATAGGGCTTGAGGAAATTATTCTTTCTGAACGCCCTGATGGCTCAAGAACTGTGATCGAAAAATTTGAAGCTGAGTCAGGAGATGTCAGCTTTGCCATCGTGCTGATGACACCAGATGACAGTGGGACTGCCTTGGCATCTGAAAGCACACGACTTCGTGCTCGCCAGAATGTCCTGTATGAACTGGGATATTTCGCGGGGAAGCTTGGACGAGGGAAAGTACTGGTACTCATGAAGGGTGATATAGAAATCCCTTCCGATCTTGCTGGAGTGCTGTATACCGCGCTTGATGAGCATGGAGGATGGAAACGTAAGCTGCTGAGCGAGCTTGCGTACGCCAAAGTTCCTTTTGATAAGGAAAAAGCGCTTACAGCCTG
>B607670
TGCCGAGCACCTGCTGTGTCCACTCGAAAGCAACTGCTTCGTGCTGGCTGAGGTGCCGTGCGTTGCTGGCGGAAATCTTTACCATGCCGTGGCTGAAAGCCATTTTCCCGGTGGTTCTGCGCGGGCTAGACCGGACCGGGCAAAAAGCGACAGCGCTGGCACAGGATCTGCGCCCGGTGATCCCGGCCGTGACGGAAACCATCGAAGCCGGCATGCTGAGCCTCGATATCCGCACCGATGGCCAGCATCCCGACGAACGTCCTGGGGCCTGGTACAACACGCCGCGTCTGTACCTGCTGGTTACCGGCCAGGACCTCGTGGTACCGTACGGCTGGGAAACCTTCTCCGAGCTGCTGGGTCTGCTCACGCTGCACGCCCGTAATCCTGAAGCCTTGACGCCCGGCTACCAGGGCGGGCGCGTGATGTTTTCCCCGCCAGGAAACGTCACGCCAGAGGGATTCTTCGGTATCGACGGGTTACGAATTTTTCTGTCCGCAGAGGACCTTGAGACGCTGGGCAAGGAGCTAACCATGAAGTGTTATGAAGGCTTGCTGGCAGAGGCCCTGATCGGGTTGCGCTGCCTGTAA
>B383807
ATGCTAGTGACCATGTCAGATAAAGAACTGAACAGGATTAATGTCATTCAGTCGGTTGTCGAAAAGCGCATGCGCCGTCGTGATGCTGCACACCAACTTGCTCTGACCGAACGTCAGACTCAGCGTTTGATGAACCGCTTTCGCGAATCTGGTGCTGCAGGTCTGGCAAACCTTCGACGAGGACGCCCGGTAATCACAGACTTTCTGAGTCACTG
>B383910
TGCTGGATAAGAAAGATAAGGAGCTGCTCAGGCTGTTACAACATGACTGTACACTGTGTCTACAGGACCTGGCAGCGGCTGTCGATTTAACGCCGAATCCTTGCTGGAAGCGCATAAAACGTCTTGAAGATGAGGGGATCATCACTGGTCGGGTTGCTCTGTTGAGTAAGGATAAGCTTAACTTGTCGCTTACAGCCTTCGTGATGATAAAAACACAAAACCACAGCCATGACTGGTATAAACATTTCGTTTCGCAGGTCAATAGTATGCCAGAAGTGATGACTTTTTTCCGTACCACGGGAGAATATGATTATCTTTTTCAGGTAGTGGTTTCAGATATGAAGGGTTACGATAGTTTTTACAAAAAGCTGGTCAGCTCAGTAAGCGGATTGAGTGATGTAACATCCAGTTTTTCCATGGAGGAAATAAAATACACCACTCAACTTCCATTACCTAGTTAA
>B384119
TGCATAGCTATCGACTTGAGAGTTTCGGAAGTTTACAAGGACTGAAGTTAATTGAGGAACAGCGGCCAGTCCCCGGGCGTAATCAGGTTCTGATAAAGGTCCGCGCCTGTAGTCTTAATTATCGTGATCTGGCCATTCTGTACGGAACAGGCACATTAACCCCTAAAGCCGGGCTGATCCCTTTATCGGACGGGGCTGGTGAGGTCGTGGCTACAGGCGATTCTGTGAGCCTGTTTAAAAAGGGGGATCGGGTTGTGGGAACCTTCTTTCCTCACTGGTTTGGTGGAGCACGGGATGCCGCTGCAGGGAGAGGAACTTATGGCACTCAGGCCGATGGATGGTTAACCTCATACAAGGTGGTTGATGAAGAGTCTCTGGTTTCTGTACCTGATTACCTGAGCTGGGAACAGGCTGCGACTCTCCCTTGCGCAGCAGTTACAGCATGGAACAGCCTTCAACAGTCGCGGTCTGTATTACCGGGAGAGACTGTGCTTACCCAGGGCACCGGTGGAGTCTCACTGTTTGCGGTGCAGTTCGCCAAAATCATGGGGGCACGCGTTATTGCGTTAACGTCAAATGATGTAAAAGCACAGCTATTGTCGGCGCTTGGTGCCGATCATGTCATCAATTACCAACATTATCCTGAATGGTCAGTAAAAGTCCGGGAACTGACACAAGGCAGGGGGGTTGACCGTATTGTGGAAATTGGCGGGCCGGGAACCTTAAATCAGTCTTTACTCTCCGCAGCGCCGGGAGGGGAAATTGCTCTGCTGGGCTTTGTTGCACAGGGAAGTGCATCAGTCGATTTTATGACTTTGTTCAAAAGTGGCGCAACTGTAAGACCTTTCAGTGTTGGCAGCCGCGAGGATTTTATCGCTATGAATCGGGCGCTGGTAAAAAGTCAGCTTCAGCCGATTATAGACAGGGTATTCGAGTTTGAACATGCTGTTGAAGCATGGCGATATTTTGAAAGCCAGCAACATACTGGCAAAGTGGTCATCACGATGAATTGA
>B384219
TGCCGCTTGATATTGGCGCACAGTATTCCGGCAAACGTACAAACGCCTGGGTTTCTGCTTATGTCGGTCACGTAAATGATTTTATCCTTTTCCGCTACGATCCCAACGATGCATATATCAGCCAGGTCGATAACATCAACGCCACCATCATGGGAGGCGAAGCCGGTGTCAGCTATAAGCTGACCGACAGCTGGAAAACCGACGCCAGTCTGGCCTATTCCTGGGGCAGGAACATGGAAGATGGTAAACCCCTTCCGCAAATGCCTCCTCTCGAAGCCCGTCTGGGATTATCCTGGGAAAGTGGTAACTGGAGCAGTACCGGGCTGGTACGTCTGGTCAGTAGCCAGCATCGGGTGGCGATTAATGAAGGTAATGTGGTGGGCAAAGATTTTGACAGCAGCGCCGGTTTTGCCGTGGTTTCCGCCAATGCCGCTTACCGCGTGAACAAGTACTTTAAAGTGAGCGCCGGTGTCGATAATCTTCTGGACAAAGATTACAGCGAGCATCTCAACCTGGCGGGTAACAGTAGCTTTGGCTACTCCACCAATACCTCCGTTAACGAACCAGGAAGAACATTCTGGGGCAAAATTAATGTGACATTCTGA
>B384435
ATGAATACATCAGCGGTATTTGAGTCTGCCGGATTGTCGTTACGTAAGGTCCAACAGGATTATATCGAGGCTGCAGCTGGTGCACTGACTCAGGATCATAAAGTTGCACTGATTAGTGCTGAAACAGGTGTAGGAAAAACGCTGGGCTATCTGGTACCGGCGCTTCTGATTCTGCTGAAAAACCCTGAGGCAAAATTTGTGATAGCCACGAATTCTCATGCCCTGATGCACCAGATATTCAGAAGCGATCGTCCTCTCCTTGAACAGATAGCTGAACAATGCGGCATAAAAGTTACTTTTTCCCGGCTTATGGGGAAAGCAAATTACGTATCCCTGGAGAAAGTACGTGGACTGTTACTCATGGACGAATTTACCGATCTGGATACGGTTAAGGTCCTTGAAAAACTCGCTAACTGGTCAAAACCTCTGGTTGAGTTTGAAGAAGAGTATGGTGAACTGCCAGCGCAGATCACGCCAGAGATGGTCACCTACTCCATCTGGGATGATATACAGGACATTGATGATATTCGCCTGAATGCTCTCAGTGCTAACTTTATTGTTACGACCCATGCGATGGTAATGGTCGACTGTATGTGTAATCACCGCATCCTCGGTGACAAAGAAAATATGTACCTCATTATTGATGAGGCAGACATTTTTGTAGATATGCTTGAGGTCTGGAAACAGCGGCGCTTCAACCTCAGAGAGTTGACCAGTGCGTTCAATGAACATATTCCACGTAATGGCGTGCATGTCATCGACCAGTTAATGAACGACGTGACTTCGATAGCGGGCGAGATCTGCATTTTTGTAGTACGCCTGCAGCGGTTGCCTTGTTTGACAATAGCTTTAACGCCTTATCAAAGGTA
>B384510
ATGGAGTGGTTATGTAAAGCTCTGGGGTTAACCAGCGATACGATTTCAATCAGGAAAATATTCTCCCCAGACGTCTATGGCTCAATGAAGCTGACCATCGCCGGTGCTGATTTTCCAAAGGTGTTCGATGACCCGAAAGAACAGATATTTTCAGGTCAATGGTTAAAGGCAGTAGTTGAACAATTGTCCTGTATTCACGGGCCAGCTCTGGTATTAACTGCCAGTCATTATGAAACCCGGATGGTTGCCAATCAGCTGGGTGAGGTCTCGCAACCAGTTTATATTCAGAAAGCAGGTCAGGCCCTGTCAGAAATTATTAAATA
>B545460
ATGGTCACAGTTAACCTTCATTGCTCCTGTTGCCAGTCCGTTCAGGTTTACCGTCACGGGAAGAACCCAAAGGACATGATCGATTTCGCTGCCGTGACTGTCATCGAGTGCTTCAGCTCACTTACCGTTACGAGGCCCGTAAACCGGGAGTTAAAGAGCAAATCACTGAAATGGCTTTCAACGGTGCCGGAGTTCGCGATACTGCCCGTACGCTG
>B597737
ATGAAAAAAAACACAGATGATGGGGCTAAAATTTACACACCACTTACCCTAAAGCTTTATGACTGGTGGGTTTTGGGAGTATCAAATCGGCTTGCATGGGGATGTCCTACAAAGGAACACCTTCTTCCACACTTTCTGGAACATTTAGGTAACAACCATCTGGATATTGGTGTTGGAACTGGGTTTTACCTTACTCACGTACCTGAGAGTAGTCTGATATCTTTAATGGATTTGAACGAAGCTAGCCTGAACGCGGCATCTACAAGGGCAGGGGAATCAAAAATTAAACATAAAATTAGCCATGATGTTTTTGAACCTTATCCCGCGGCGTTACATGGTCAATTTGATTCCATTTCCATGTTTTACCTTCTTCACTGCCTGCCTGGAAATATATCTACAAAAAGCTGTGTAATACGCAATGCGGCGCAGGCCTTAACTGACGATGGAACTCTATACGGAGCCACAATTCTTGGCGATGGAGTTGTGCACAATAGCTTCGGTCAAAAACTGATGCGCATTTACAATCAGAAAGGCATCTTTTCAAACACAAAAGATTCCGAAGAAGGCTTAACACATATACTCTCAGAGCATTTCGAGAATGTTAAAACCAAGGTTCAAGGTACTGTAGTAATGTTTTCCGCTTCAGGGAAAAAATA
>B384912
GTGTTAACTGATGATTATTATTTTTATTTCGGCCTAAAGCAGTTAACTGGACTACCTCTGGTTTATATTACGTATGAAGGCTCGATGGATAAACCAATAGTTATTAAGCAGAAAAGAAATATAAGAGTATTGGTTGATAGCCGGATTTTTTATTCAGGGAAATGGGATGGTTATAAAATGTTAAGGAAAACATTAAATATGATAAGTCAATGGATGTGGCTTGACATTTCGGGGGGGGGGGGGGGGGGGGGGGAGAAGTTTTATCCTAAAGGGTGTGATTATGACATCTATGTCAACATGCAAGGAAATTTAAAAAAAAACATTGAAGAGCTATATTATGCATACTTAAAGAAAAATGTTAGCCGGATTGGAAATCATTACCCACAACTAACAAAAAAAGAACAAATCATTCTACAATGCTTACTCTCCAGGAGGGAGGGCATCCATGAATTAAAAAGCCGTCTAAAAATTGAAGAGAAAACACTATCGTGTCACAGATGTAAAATAACAAGAAAATTTGGTTGTAAAAGATTCATAAGATTTATGTATCTTTACAACTTAAATAAAGAAATAACTGATGAAAAATGGTGCACATCAAATACCTA
>B385021
ATGAGATTGTGTGTCGTTACAGAAAACACTTATTTCTTTGCCGGCATGGAATATATTTTCGCAGAGGTTCAATGCTGTCTTTGCAGAATATCGAGTTGTGATGTATATGCATGCACTCCTGATTCAAACGCAATATTTTTATTGGATGGTGTGAATCACAAAATTTCGATAAAAGAGTATAGCTATCTAAAAAAAATAGGCTCACCTGTTTTTTTTATTCTGAACACAAACTGTAAAGTTAATTCCACCCTCATCGGAATTAACATCATTGACGCACACGAGGCTATCCTAATTCTAAAGGATATCATGCTTTCTCTATTTAATGGGGGGAAACAGCTTGATTATAAACCAATAAATTTGACAAAGAAGGAATCTTTTGTTCTTAGATTATATATAGATGGGTTATCATTAACACAGATAAGTGAAAGAATAGCCATTAGAAAAAAAACCCTTTTAACTCACACACGGAATATTCTTAATAAGACCGGTGTAAAACACCACAATCACCTTAATATTTTAAAAAACATCCTTGGCATCCACTTAGCTTATTA
>B385127
TGGATAAAAAGCTTTTTCAATACCCTGAGGATGATTTTTTTATTCTTCTTTATAATGAATCTTTGTTGGAATTCAATATACAGAAAGCCAATGCGTTTTTAATCGAAAGTTGCAATTGTTTTCTTGAAGGAAAGGATAATGGGTTTAGGCCGCTGGCATTTTCAAACTCGCGTGATGAGTTACTTGAGATAAAAAAACATTTGAACCGTGCTAGAGGTTAA
>B603951
TGCTGCACAGTGAAGTCAGTATCCCGTTCGACTACCTGGTTAATCAGAACCTGACGCTGGGCAGCGAGTGGAATCAACAGCGGATGAAGGATAACGCGTCCAACACCCAGGCGCTGTCGGGAGGCGAAATTCCGGGCTACGACAGCACCGGCCGCAGCCCGTACTCGCAGGCGGAAATCTTCTCGCTGTTCGCCGAGAATAACATGGAGCTGACCGACACCACCATGCTGACTCCGGCGCTGCGTTTCGATCATCACAGCATTGTCGGCAATAACTGGAGCCCGTCCCTCAACCTGTCGCAGGGCCTGTGGGACGACTTCACGCTGAAGATGGGCATCGCCCGCGCCTATAAAGCGCCGAGCCTGTATCAGACCAACCCGAACTACATTCTCTACAGTAAAGGCCAGGGCTGCTATGCCAGTAAAGACGGCTGCTATCTGCAGGGTAACGACGACTTAAAAGCCGAGACCAGCATCAACAAAGAGATTGGCCTCGAGTTTAAACGCGACGGCTGGCTGGCGGGCGTCACCTGGTTCCGCAACGACTACCGCAACAAGATTGAAGCGGGCTATGCCCCGGTCTATCAAAACAATAAAGGTACCGATCTCTACCAGTGGGAAAACGTGCCGAAAGCGGTGGTGGAAGGTCTGGAGGGGACGTTGAACGTTCCGGTGAGCGAGACCGTCAACTGGACCAACAACATCACCTATATGCTGCAGAGTAAGAACAAAAAGACCGGCGATCGTCTGTCGATTATCCCGGAATACACGCTGAACTCCACCCTGAGCTGGCAGGTACGCGATGACGTTTCGCTGCAGTCAACCTTTACCTGGTACGGTAAGCAGGAGCCGAAGAAGTACAACTACAAGGGTCAACCGGTTACCGGCAGCGAGAAGAACGAGGTCAGCCCCTACAGCATCCTCGGCCTGAGCGCGACCTGGGACGTCACCAAATACGTCAGTCTGACCGGCGGCGTGGATAACGTCTTCGATAAGCGCCACTGGCGCGCGGGCAACGCCCAGACCACCGGGGGCGCCACCGGCACGATGTACGGCGCCGGCGCCGAGACCTACAATGAATCGGGCCGCACCTGGTACCTGAGCGTCAACACCCACTTCTGA
>B385338
TGCTGAACATGCAACAACATCTCTCTGCTATCGCCAGCCTGCGCAACCAACTGGCAGCGGGCCACATTGCTAACCTTACTGACTTCTGGCGCGAAGCTGAGTCGCTGAATGTTCCTCTTGTGACGCCAGTCGAAGGAGCGGAAGATGAGCGAGAAGTGACCTTTCTGTGGCGCGCCCGACATCCTCTGCAGGGCGTTTATCTGCGTCTGAACCGGGTGACGGATAAAGAGCACGTAGAAAAAGGAATGATGAGCGCCCTTCCCGAAACGGATATCTGGACACTGACACTGCGTTTACCCGCAAGTTACTGCGGCTCCTATTCGCTGCTGGAAATCCCCCCCGGCACTACGGCTGAGACGATTGCACTGTCCGGAGGCCGTTTTGCCACCCTTGCCGGAAAGGCCGATCCGCTAAACAAAATGCCGGAGATCAACGTTCGGGGAAACGCAAAGGAATCAGTGCTGACACTTGATAAAGCTCCCGCCCTGTCGGAATGGAACGGCGGCTTCCACACCGGACAACTGCTTACCTCCATGCGCATTATCGCCGGGAAATCTCGCCAGGTTCGGCTCTATATTCCGGATGTTGATATTTCTCAGCCCCTCGGGCTGGTCGTGCTGCCCGATGGTGAAACCTGGTTTGATCACCTTGGCGTATGCGCGGCAATTGACGCCGCCATAAATAATGGGCGCATCGTGCCCGTGGCTGTACTGGGCATTGACAACATTAATGAACATGAACGCACTGAGATACTCGGCGGGCGCAGCAAACTGATAAAGGATATCGCCGGACATCTGCTGCCGATGATTCGCGCTGAACAACCGCAGCGTCAGTGGGCAGACCGTTCGCGCACAGTGCTGGCCGGGCAGAGCCTCGGCGGGATCAGTGCGCTAATGGGGGCTCGTTACGCACCGGAAACGTTCGGTCTGGTGCTCAGCCACTCTCCTTCAATGTGGTGGACGCCAGAAAGAACCAGTCGACCAGGCTTGTTCAGCGAAACCGATACCTCATGGGTGAGTGAGCATCTGCTTTCTGCCCCACCGCAGGGCGTACGTATCAGCCTGTGCGTGGGATCGCTGGAAGGTTCGACAGTGCCTCACGTTCAGCAGCTTCACCAGCGGCTGATTACCGCTGGCGTCGAAAGCCATTGCGCAATCTACACCGGTGGTCACGATTACGCATGGTGGCGCGGTGCACTGATTGACGGGATTGGTTTACTACAGGGTTGA
>B385452
TGCCTGCGAATCACACTCCCACACCGGCTCAGTCATGGATAGTTCGCCTAGCGCGCGTGTGCTGGGAACGTAAGAAACTTAGTGTCATCGTGGTGGTAGCGTCAGTATCGACTATTTTGCTGGCTGCGCTGACGCCACTGCTGACAAGACAGGCTGTGAATGACGCACTGGCGGGCAATCCGGCCCGCCTGCCGTGGCTGGCCTGCGGGTTACTGTTGATCGCTTTTTTTGATTTCATCGGTAACTATGTGCGCCGTGGTTATGCCGGGATGCTCTCACTCTGGGTGCAGCATACCCTCAGAGGACGGGTATTCGACAGTATTCAGAAACTTGACGGCGCAGGCCAGGATGCGCTGCGCACCGGGCAGGTGATTTCACGGACCAACAGCGATCTGCAGCAGGTGCATACCCTGCTGCAGATGTGCCCGGTGCCGCTGGCAGTGTTCACTTATTACATTGCCGGCATTGCCGTGATGCTGTGGATGTCCCCTGCCATGACGCTTATCGTCGTGTGCGTACTGGTATGCCTGGCGATCACCGCGCTTCGTGCGCGTCGTAGGGTCTTCGCGCAAACCGGGCTGGCCTCGGACCAACTGGCGAATCTCACCGAACATATACGCGAGGTGCTGGCACAGATCTCAGTGGTAAAATCCTGTGTGGCAGAGATGCGTGAAACGCACTGGCTCGATAGGCAGTCGCGGCAGATTGTGCGTGTACGCATCGGTGCGGTTATCTCGCAGGCGATGCCTGGGGCCACCATGCTGGCGCTACCGGTGCTCGGGCAAATCGTCCTGCTGTGCTACGGCGGGTGGTCGGTCATGCACGGGCGGATCGATCTCGGTACCTTCGTTGCATTCGCCAGCTTCCTCGCGATGCTGACCGGGCCAACCCGCGTACTGGCATCGTTTCTGGTTATCGCACAGCGCACTCAGGCGTCCGTGGAGCGGGTGTTTGCACTGATCGACACCCGTTCACAGATGGAGGACGGGACGGAGTCGATTAACAGTCAGGTTGTCGGACTGGAACTGGAGAATATGAGCTTTGACTACCACCATGGCGACAGACATATCCTCAGCAATATCTCCTTTTCCCTGCGCGCCGGTGAAACCGTGGCGGTGGTGGGCGCATCGGGTTCAGGAAAATCGACCCTGTTGATGCTACTGGCGCGTTTTTATGATCCCTGCTCCGGAAAGATATGGCTCAACACCAGCGAAGGCCGACAAAATCTTCGCGATATCAGACTGGAGGCGCTTCGTCGCCGGGTAGGCATCGTATTTGAAGATGCTTTTCTGTTTGCCGGTACGGTGGCGGAAAATATCGCCTATGGCCACCCTCAGGCAACGGCGGACGACATTCGCCGTGCGGCAGCTGCTGCAGGAGCCAGCGATTTTATTAACGCCCTGCCGAAAGGCTTCGATAGCCTGTTAACCGAACGGGGTACGAATCTTTCCGGCGGGCAGAGGCAGCGAATAGCGCTGGCGCGGGCGCTCATTACTGCACCGGACGTGTTAATCCTGGATGATACTACCTCAGCGGTTGATGCTGTTACGGAAGCGGAGATTAATACCGCGCTGGGTCGCTATGCTGACGAAGGGCATATGCTGCTGGTGATTGCCCGACGGCGTTCAACACTTCAGCTAGCCAGCCGGGTTGTGGTGCTGGATAAGGGCCGTATGGTGGATACCGGAACCCCGGCAGAACTTGAAGCGCGCTGTCCGGCGTTCCGCGCACTGATGACCGGCGACAGCGATTTTCTGGCCACGTCCCACAATAGCCACAACGAATTGTGGCCGGCTGAACCAGCGACACAAGACGATGTAACGGATACGGGGGATAAAGGTTTTGTCGCCCGTATGACCCGCGTACCGGAAAATGCAGTACAGCAGGCGCTGGCCGGTAAAGGTCGCAAAGTCACGTCACTACTGAAGCCTGTGGCGTGGATGTTCGTCATCGCCGCTCTGCTGATCGCACTCGATTCTGCGGCAGGCGTAGGGGTACTGATACTGTTGCAGCACGGCATTGACTCCGGTGTCGCCGCAGGCGATATGTCGATCATCGGCCTCTGTGCCCTGCTCGCCCTGTGCCTGGTCATTGTGGGCTGGTGCAGTTATTCTCTGCAGACGGTCTTCGCCGCCAGAGCGGCGGAATCAGTTCAGCATTCGGTGCGCTTGCGCAGCTTCGGCCATATGCTGCGTCTTGGACTCCCCTGGCATGAAAAGCATGCCGATTCGCGTCTTACCCGCATGACCGTTGATGTGGACTCTCTCGCCCGCTTTCTGCAAAACGGCCTTGCCGGTGCGGCCACCAGTCTGGTGACGATGTTCGCAATCGCCGCCACCATGTTCTGGCTCGACCCGTTCCTGGCGCTGACGGCATTAAGCGCAGTGCCAGTGGCCGCACTGGCAACCATGATTTATCGCCGCCTCAGTACCCCTGCTTATGCACAGGCACGGCTGGAAATAGGCAAAGTCAACAGCACCCTGCAGGAAAAAGTCTCTGGCCTGCGTGTCGTGCAATCGCATGGTCAGCAGGAACTGGAGGGCGCCCGGCTGCGCGCGTTATCGGAGCGTTTCCGCGCAACCCGTGTGCGAGCACAAAAATACCTTGCAGTCTATTTTCCGTTCCTGACATTCTGCACCGAGGCCTCCTATGCCGCTGTTCTGTTAGTGGGAGCTTCGCAGGTCGCCGCTGGAGAAATGACTGCCGGGGTACTGGCGGCTTTCTTCCTGTTGCTGGGGCAATTCTATGGGCCAGTGCAGCAGTTATCAGGGATTGTCGACGCCTGGCAGCAGGCGACAGCCAGCGGCAAACATATTGATGAACTACTGGCGACAGAAGGCACTGAGAACCTCGGGTCCTCTTCGGTCCTCCCTGTCACCGGTGCACTGCATCTTGATGAGGTCACGTTCAGTTATCCCGACAGTCACGAGCCAGCTCTGAACAAACTTACCCTGACGATCCCAGAGGGAATGGTTGTCGCGGTCGTCGGTCGCAGCGGTGCGGGTAAGTCGACGCTGATTAAGCTGATTGCCGGGTTGTATTTCCCCACGCACGGCAACATCAGAATCGGTGTGCAAATGCTCGATGATGCCTCGCTCACTGAGTATCGTCGCCAGATTGGGCTTGTCGATCAGGATGTAGCACTGTTTAGTAGTGATATTGCAGAAAACATTCGTTATTCACGGCCATCCGCCACCAATGAAGACGTTGAAATTGCCTCACAGCGGGCAGGGCTGTATGAGATGGTGTGCAATCTGCCGCAGGGATTCCGGACACCGGTGAATAACGGCGGAGCCGATCTGCCCGCAGGTCAGCGCCAGTTGATTGCGCTGGCCCGCGCGCAACTGGCGAATGCCCACATCCTGCTGCTCGACGAAGCCACGTCATGTCTGGATCGCACATCCGAAGAACGACTGATGTCATCGTTAACAGATGTCGTGCATGCCGGGAAGCACTCGGCGCTGATTGTTGCACATCGTCTGACCACCGCGCAACGCTGCGATCTGATTGCCGTTATTGATAAGGGGTTACTTGCGGAATACGGAACCCACGAACAGCTGTTATCTGCGGGCGGCCTCTATACCCGCTTATGGCATGACAGCGTCAGCAGTACTGCTCTCCATCGCCAGCACAACATGAAGGAGGAAACCCCGGGATAG
>B385565
TGGAAAATTCTATAACACCAGAAGAATTGGGTGATATGATTCGTCGGTATTTCAGTCAGGATTTCTCTATGGAAGAATGTATCCGGGCGCTGAATTATTTGCGCAGGGTACTTCATGAGGTTAGCCCTTTTGAGCAAGAACCAGTAGACTGTGTTCTGTGGGTAAAATCGGATGAGGTGGTGGCTAACGATTACAATCCCAATGTCATGGCTTCGGGTGAGAAGAAATTGCTGACGCGGTCACTGGAGAGAGATGGTTTTACTCAGCCAGTAGTAGTGTCGGAGGAGAGGGATCATTACTTGGTTGTGGATGGTTTTCACCGTCAGTTACTGGGTAGGGAGGCGAAAATAGGAAAACGGCTGAAGGGGTGGCTACCTGTGTCCTGCATTAATCCTGAGCGAAAGGGAGAGGCTGCTCGCATTGCCGCCACCATACGACATAATCGCGCCAGAGGGAAACATCAGATAACCTCAATGTCTGATATTGTCAGGGATCTTTCGCGATTGGGTTGGACTGATGAACGCATTAGTGCTGAATTAGGTATGGATATGGATGAAGTCCTGAGGCTAAAACAGATTAGTGGGCTGGCAGAGTTATTTCAGGAAGAGGACTTCAGTCAAGCATGGACGGTTCGTTAA
>B385675
TGCGGTGGAGATACAGTTGTTATCTGTTGTTTGAGTTGGGTCACAAAATTTGTAACTGCAGCTTGTTAAATGTTTTGTTTTTAGACAAAGGTACTACATATACTATATGTGGATTTAGTTGTTGTATCGTTATGTCGGGAATCATAGAAAAAATCAGAATGGGTGAAGACGTGTTGTCTGCCTCTATGCACCGGATCGAGTGGGTGTTCGATACATTTTCTTCCGTTTGTCTGTCTTTCTCTGGAGGTAAGGATTCCACTGTGCTTTTCCACCTTGTTGCAGAGGTTGCCCGTAAGAAAAAACGTTATTTTTCTGTATTGTTCATTGATTGGGAAGCGCAGTATCAGCGCACTATCCAGCATATTCAGGCTATGCGGGTAATGTACCGGGATGTTACAGATCACTTTTACTGGGTGGCTCTTCCCTTGACCACAGTCAACGGTGTCTCTCAGTTTCAGCCGGAGTGGGTATGCTGGGAACCTGATGTGGAATGGGTTCGCCAGCCACCAGATGAGGCTATTACAGATATGGCGTATTTTCCCTTTTACCGGTATGCCATGACCTTTGAAGAATTTGTCCCAGCTTTTTCTTCTTGGTTTGCTGGTAACAAATGTGGTGTAGCCATACTGACTGGAGTTCGTGCAGATGAGTCTCTGAACCGTTTTATGGGACTTGCATCCCAACGCAAACTACGATACGCCGCAGATAAACCTTGGACTACGGCATCTCCTGACGGTTTTTACTATACCATGTATCCACTATATGACTGGAAAGCACGCGACATTTGGATATATAATGCCAAAACCCATGCCATCTATAACCCACTGTATGATCTGATGTACCGCGCTGGCGTACCATTACGCAACATGCGCGTCTGTGAGCCTTTTGGGCCTGAGCAGCGTAGGGGCCTTTGGCTTTACCATGTTCTTGAACCTGAAACTTGGGGACGAATGTGTGAACGGGTATCCGGGGCTGCTAGTGGTGCCATTTATGCCAATGAAAGCGGTGCCTATTTTGCCCTGCGCAAGCGTATCACGAAACCTGCACATCATACTTGGCGTAGTTATGCAATGTTTCTGCTGGATGTTATGCCGGAAAAAACGGCGGAACATTACAGGAACAAAATAGCTGTTTACCTGCGCTGGTATCAGACTCGGGAATTCCCGAATGATATTCCTGATGAGCAGGATAATGACTTGGGCGGCCGGGATATTCCGTCTTGGCGACGCATCTGTAAGACGCTCATAAAGAATGATTTTTGGTGTCGGACTTTATCCTTCAGCCCAAATAAACCCCGGTACTATGAACGTTACTTGCAGCGTATGAAGGAAAGGAGGAAGGAATGGAAAATTCTATAA
>B385885
TGGAACGGGTGTTCAAGAGCCTGAAGAGTGAATGGATACCGGTGGGTGGCTACAGTGATATCCGACAGATGATGCAGGATATCACCGTCTGGATACACTACTACAACCAGCATCGCCCCCACACATTTAATGGCGGGTTATCACCCTATGAATATGAAAATCAATGGAAAGAGGCTATGCAGGTGTCTTGA
>B386690
TGATACTTGCCTCTTTAACTTTTTTGCAGAAGAGGCTTTTCTGTTTTATTAAAGAGGTGGCGGTGAAACTTTTTATTAATGATCTGACGGTCATGGATTTTTGTTTCCTTGATGCGGAAGCCGGACTGATTGGCGATAGCCTTATCGTTGATATTATTCTTGAAGGAGATCTGAATGCTGAATCAATGGTAATGGATTTTTCACATGCAAAAAAAACTATCAAGCATGAAATTGATAAACTGGCCGATCATGTCCTGATTGTGCCGGAACAAAATAGTCATATTATTGTTAGTCATACAGGCACTACGACGGAAGTCGCCATGCTGCGTAAGAATGGGGAGACCCAGTGTTTTATTTCCGGGCCGCAGGAGAGTATCTGGCTGGTCCAGACAGATAATATTACTTCCCGTTGCCTTGAATCCCAAATAGAAAAACATTTACTGGCGTGTTTGCCGCAGGGAGTAAAAGACATAACGATAACTTTACGGCCGGAAAGTATTAGTGGTGACAGTTATCATTATTCGCATGGACTGAAAAAACACCGCGGAAATTGCCAGAGAATAGCGCACGGGCATCGCTCTGCGATCAGAATTTTTGTGGATGGTGAGCGAAGCCATATGTGGGAACAGGAGTGGGCAACGCGATGGAATAACGCTTATCTATTAAGCCGGGAAGATGTCGTTACAGTGACAACACTTTCACCGCGTGCCGTTGCATACTGGCATAAGGGGCTGACATGTTCTTCCTGGCGGAGTTCTCAGGGATACTTTGAAATCATGCTTTGTTCTGAGGTAGTAGATATTCTGCCGTGTGATACCACGGTTGAGTCACTGGCTTTATTTATCAGGCAGTCAATTGAGCACGGTTTACCCGCAGCGAAAATAGAAGTCTATGCCTTTGAGGGAGTGGGTAAAGGCGCTATTGCCTGA
>B386855
ATGAAAAAGCGCATTGCCTGCCTGCTTTCATTCCTGCTTTCATTGTATACCTGTACAGCACTCGCCAGGCATCAACAACTAATGCACAATGTATACGATACGCAAGAAAGCCAGAGCAAAGTTAACGAAATCCTGTCCGCCGTCTCTTTTCACGGGAATGAACTTAGCTATGGCGAACGTATCGCTGAGATATCTTCCCGTTTCCTCGGAACGCCTTATCAGGCGCATACACTTATTGGATCATCTTTGATGCAAGAGAGGCTGGTCACTAACCCCAGTACCGTGGATTGTTTTACTTTTATTGATTATGTTCGCTCCATGGCGCACGCCAGTAGCTGGCAAACTTATGTATCTGAACTTGTTAAGACCCGTTATACAAACGGGATGATTGATTTTACTGGCAGAAAACATTTTTTCACGGACTGGGCGGTCACATCTCCGCGAAATGCACAAGATGTTACTCAGGACATCAGCCCGTATACTATTACTGTCAACAAACGGCTAAACCAAAAGAATAAAAGACAAGAATATGTTAAGGGTCTCGGCATTATCTCACGCCGGATAATCTATATACCGGCTTCTGCAATAGATAAAGAGGTAATAAATAAACTGAAAACAGGTGATTATGTGGGTATTTATTCAACAAAAAGAGGACTGGATGTTTCACATGTTGGGATCATTATCAAAGACCACAATAACATCTGGTTCAGAAATGCATCGTCATTAGCGAAAAACAGAAAGGTAGTTGACTCACCTTTTATTAGATACATGGCTACAAAACCGGGTATTGTAGTTTTACGAGAGAAAACAGATCAATACCCCTG
>B390321
TGTCAGAAGCGCCTATAACAGAGTCAGAACCTCTCACTTTTACTCTTCCTGATGGCTCTCTGAAGCACGTCAGAAAAGGGGCAACTTTGCAGAACGTTGCAGAAAGCATCGGTTCTTCCGTCGCGAAAAGCGCTGTGTACGCGGAAATTGATGGTAAATGTGTGGATCTGCTTGAGAAAGCAAAGAACAGTGGAAAGCTCAATATCATTACAGTTTTTGATGAAGAAGCGTTGGGCCCGATTCGCCGAGGTTGTCTTCTCCTTCTCGCAGCGTCTGTAAAACAGCTGTTTCCCTCGGCCAGGATGGTTGAAGGGCAACTGACTAAGGAAGGGTTTTATTACGATTTCGCGGTAGATAAACCTTTTACTCGCGATGACCTGGGGATGATTGAGCAGCACATGACAAGTCTGATCGCTGAAAACCCGCCGATTATTAAAGAGCAGGTCACGCGGGCACAGGCTATTGACTGTTTTGAGCAGCGGGGCGAGAAATTCAAATCAACGGAGTTGATGGAAATACTGGCAGATAAGTCGGTGACACTATGCCATCTCAGGCAGTTCACGGACGGCTTTAATGGCCCATTGGTTCCGGATCTTCGTTTTCTAAAAAATATGAAGTTGCTTAACGTATCCGGTGCTTACTGGCGTGGTGAAGCCAACAATGTACAGCTACAGCGGATTTATGGCACGGCATGGGCCAGCAAAAAACAGCTTGATGGCTGGCTTGAGAAAACGGCAGAAGCGGAGAAACGTGATCATCGCAAGCTGGGTCGGGAGCTGGATTTGTTTCATTTTCAGGACAATGCGCCAGGCGCGGTTTTCTGGCATCCCAGGGGTGGACAATCTTTCAGTCGCTTATTGCCTATATGCGTAGCCGCCATGAGGTGGCGGGTTACGTTGAGGTCAATACGCCTGATGTCATGGACCGCAGCTTGTGGGAAATTTCCGGTCACTGGGATAATTATCGTGATCATATGTTTACGACACAAACCGAGGATGGCCGGAATTTCGCTCTCAAGCCGATGA
>B411895
ATGGGGGCTTCTACCGGGAATATGCTGGTGGACGATGAACAGGTGCTGGAAAGTATTTTCGCTAATGCCCCTTGTCTTGTGGCAACACATTGCGAGCATACCCCGACAATAAAGCAAAATGAGGCGATATGGCGGGCTCGTTTTGGGGATGCTATTCCTCCTGGCGAGCATGCCGCTATTCGTTCTGTGGACGCCTGCCTGACATCCTCCCGCCAGGCCGTCTCTCTGGCGAAAAAACATCGTACCCGATTACATGTTCTGCACATTACCACCGCAGACGAACTTGTTCTCTTTGATGCAGCCCCCACGCTGGAGGCGCTGCGCCAGAAAACCATCACGGCTGAAGCCTGCGTTCATCACCTGTTTTTTAATTATGACGATTATGAAACGCTGGGGCATAAGCTCAAATGTAACCCATCCGTAAAAACCTCGTTTCATCAGGAAGCCCTCTGGAAAGGCGTTAATGAAGGCATTATCGACGTTATCGCAACTGACCATGCGCCGCATTTACTGGAGGAAAAGCAGAGTGACTATTTTGCTGCGCCTTCCGGCTTACCGCTGGTGCAGCATGCTCTTCCTGCACTGCTGGATATGTGCAGCAGGGGGATTTTTACCCCGGAAATGGTGGTGAGAAAGACCAGCCATGCTGTAGCCGAGCGCTTCCAGCTCAAAGATCGCGGCTATATCAGGGAAGGCTATTGGGCGGACCTGGTGGTTATCGATCCGTTCAGTCATCAACAGATAATCCGGGAGGATGTGGCATACAAATGCGGATGGTCTCCCTTTGAAGGCCGGATTTTGTCAGGCGGTGCGGTTGATATGACGCTGGTAAATGGCCACGTTATCTGGAATGGGCACACCATACAGCAGAAGTACGGCCTGCCACTGGAATTCTGTCGCTA
>B387865
GTGAGTATTATTATTCCTGGTTCTTTCCCGGCGCGACGACTGCGTCGCTCTCGTACCCATTCTTTCAGTCGCCGTCTGGTCGCTGAAAATCAGCTGACCGTAAACGACCTGATTTTACCTGTATTCATTATTGAGGGGCAAAACCTGCGGCAGGAAGTGCCGTCGATGCCGGGTGTGTTTCGCCTGTCGGTTGATATGTTGCTTCATGATGCCGCGCAATTTGTTCAGGCAGGTATACCTGCTATTGCACTGTTTCCGTGTATAGAAAGTTCTGCTAAATCGCTGATGGCAGACGCTTCGTGGGATCCATCCGGTTTAGTACCGCGAACTGTAAGGGCGCTGAAAAAGGCTTTTCCTGAACTCGGGGTGATAACTGACGTTGCGCTTGACGCCTATACGTCACATGGTCAGGACGGCATCATTGACGAACATGGATATGTGCTTAATGAGCCGACAAAAGAAATTCTCACCAGACAGGCGCTTACGCACGCTGAAGCGGGTGCAGATATTGTCGCGCCAAGCGACATGATGGATGGCCGCATCGGACATATCAGACAGGCATTTGAAACGAATGGCCTGCTGACTATTCAGATCATGGCATATTCAGCGAAATACGCGTCAAACTATTACGGTCCTTTTCGCGAAGCCACTCAATCTGCCATGGCGCTGGGCAAACGGGACAAAAAAAACTATCAGATGGACCCGGCAAATGCGATGGAAGCGTTGCATGAAATTGCCCAGGATTTGCAGGAGGGGGCAGACATGGTGATGGTTAAGCCGGGCATGCCATATCTGGATATTATCAGGGAAGCTAGGAAAACTTTTGCAGTACCCGTTTTTGCCTACCAGGTTTCCGGTGAGTATGCGATGCATATGGCCGCGTTCCGGCATGGCTGGCTCGACGAAGAGCAAACGGTGATACGCTCAACGAACATGATAAACCGGTA
>B388716
ATGGCCGGGAAACGTAATCCTGGCAAGGTGTTCAACCTTATAACCCACTCTGCGGAAAAAATTAAAGTCGCTTCACATCCGCTGTCCATGCATTTACTTGCAGGTGCATATCCTTCGACACCTCAAGAGACAAAAAACATAAAAATGACATCAGAGGCGCTGATGAATAAAGAGCGTCTGATTTGCCTCAATGTACTATCTAAATATAACCCTGAAAGACACTCGAATGCATCAAAACGACTTCCGATAAAGTTTTTTTCAGGTGTTCCAGTTGTGCTGATGAATACTGAGAATTGGGCATCACTGGAGAAGAGATTCAGCTCTGAAATAGCAAACTGGCGTTTAGGAGGTAACGTAATCTGTATGGCTATAGGTGATCTGGGTAAATTTAAGGGGAAAGATACATACTATCTTAAACCACTTCAGATAGCATTGATGAATGTTGATGAAAACTGGATCCCGGCAGACTCGAGTTATGAGCTGACCATGCTAAATTATCTTCATAAACATGAGCGGTCATTTATCAAACCCCTGAGATACGATGCTTCTAATAATGATGTTTTCCCAGATTTTTGTCTGACGGATATTGGGGGGCATGAACTATTTCCTATTGAGGTATTTGGTATGGATACTGCTTCATATTTGGCGCGTAAGGCGATCAAAGAAAGTTACTATAATGAACGATATGGAAAGGATGGTTGGGCATCATGGGTTGCACCGGCTGGCCCCCTACCCCATTTGCCCGATAAGGGCTGCAGTTA
>B388835
TGACCACTGACAGCATACTGCTTAACGACGGCTATTATATGCCCCGGCCAGGTTGTGGCCTCTGGCTGATTGACAACAGGGACGTTGACTCTCTGATCCGACAGGCATTGAAAGCAGGCTTCCGGCACTTTGACACGGCCCAGGCATATTTTAATGAAGATCGGGTAGGCCGTGCGTTACGGTATACCGAAGTACCGCGTGAGCAGTTGTTTATTACTTCTAAAATTCGCGGCAGGGATATGGGCTATGCACGTACGCTTGTCTCCTTTAACGAAACACTGGAGCGTCTGGGCGTCGAATACCTTGAGCTTTTTCTCATTCACTGGCCGATACCCGCAAAAAATTTGTATGTGGAAACCTGGGAAGCATCAATCGAGCTGGAGGCCAGCGGTCTGATTCGTTCCATTGGTGTGTCCAATTTCACCTGCCAGCATATAGAGCGGCTTATAGAGGATACTGGTGTGGTGCCGGCTGTGAATCAGCTTGAACTGCATCCGCATTTTCAACAGTGTGATGTCCGTGATTATCATCATGAAGCCGGAATAGCCATTCAGAGTTACAGCCCTTTTGGTAGTAATGGTGCAGCAGTTTTACGCAATGCGGTGGTAATGGTTTTGGCAAGACGACATGACCATTCACCGGCTCAGATTGTACTTCGCTGGCATCTTCAACAAGGACTCACGCCTCTGCCCAGAACAACCAATGGTGCACGATTTAGTGAAAACGTTGATGTCTGGGATTTTGAACTTTCAGAGGAAGAAATGAAACTTCTGGCGAGCCTCAACACACGAACCGGTAATACTCAACCCCTGCCCGATGCTATGAATATGTCGTTCTGA
>B388922
TGAAAAAATATAAAGTTGTCACTGCAGGACTTCTCCTGGCAGGCCTTATTGCTACCGGTATCACCTGGGCAGCAGGCCAGTCCAACGGAGAGAAGAATGCGCAATGGCGAAAACCCCTGAACGAGAGCATCACGCTTCGGTTCGGTGAAAAAGCCTATAGCGTGGATTTGTATGATAATCCCACGACTCACGATCTGCTAAAAAAGCTGCCCCTTAACGTTCAGGCCACGGATTACCCGGGGTATGACGAGAAAGTGTTGCGCTTAGCAACACCATTATCGATGGAAAATGCGCCGCGGGGTGATGAACCAGAAATTCCTGAAGTGGGCTACTATGCTCCCGGGCAGTGGATTGCTGTTTACTTCGGTCCTATTGGTTACTGGTCTGGTAAGGTGCCGCTTGGCCGTATTCATGCTTCAGTCGATGAAATCAGTGCCATTCCGGAGAATACGCCAGTCACCATTGAGAAAGCGAAATGA
>B389011
ATGAGCGAATCGCTGTATTGCCGGACCTGCGCCAGGATCCATCGGGCAAGTAACCTGCCAAAAGGCTTAGTGGCAACGTTGCTGTCGCGGATAATTACGCTTACCGGTATTGTCGTGCTGATCGGGATGCTGCCCTGGCTTTCGGGCCAGGATCCCGCCATGGCACTGCTGAGAGCGCGTTCTGCTGAACAGGAAGCAACCCCGGAAGCGTTAGCAGCGATTCGCCAGTCGCTGGGGCTCGATCAGGGCCCTGTGCAACTCCTGATGCACTGGCTCAGTGGCCTCTTGCAGGGGGATGCAGGTAACTCCTGGATATCAGGCCGTCCCGTGCTGCCAGGAATGATCCAGGCAGCCCAGGTCTCACTGACACTGATGCTTATGTCCGCCGTGGTGGCACTGCTGCTGGCGGCGATGATTTGCCTGCCGACGTTCCGACGAGGTCTGCAGGGGCGGTCGTTTCGTTCGACGGGCTTGTTCGCGTCAGTATTCACCGCATTACCCGAATTTCTTCTGGCGTCATTCTTACTGGTCGTTGGGGCCGTCTGGCTGGAGTGGTTTCCTCCTTACGGCTGGAACGGCCTGCACTATGCGGTGCTGCCCGCGCTCGCAATGGGGATCCCGGCAGGTGGCTATCTGGGGCGGATATTCTCGGATGCTTTAGCGGCAACCTTTAGTGAAAACTGGATAATCACCTGGACCGTCTCCGGGATATCGCGCTGGCACGTTACCTGCGCGGTAGTTAAGCGAACGCTGTCCACCGTTATGCCGTTAATTGGCCTGATTCTGGTGTCATTGACGGGCAGTGCGGTGGCCGTGGAAAAGGTCTTCGCCATTCCGGGACTCGGCAGGGCAACGCTGGGCGCCGTGGTTGCTCAGGATCTTCCGGCGCTGCAAACGGGTGTGCTCTTCCTGGTCATCATTGCATTTATGTTCGGAATGCTGTGTGCGGGGGTCAGATACCTCATTCTGGGCAGGGCGTTGCGCACGTCCTCTCTGCCGGTCACCAATGAACCTGACGGAAAAAGCGGTAAGTTGTCGCTGGTGCTTCCGGCCGCCTGTGGCGTTGCGTTAGTCGTGCTTCTGGTTATTGGTCTGCCCCGTGACCCTTACTCGTCTGAGTTTATGCGACTGGATCATCCTTCCTTTTCGCTGCCCTTTGGGGCCGATGCCATGGGGCGTGATCTGCTCGCCAGGGTGGCTCACGGCACGGTGCATACCTGCATGCTGGCGCTGATGGTGTCGCTTATTTGTCTGCTCCTGGGGCTGGTTATTGGTCTTTTCCCCAGGATGTTTGTGGGACCGACAGAGATGGCAAATGCGCTGCCTCCGGTTATTGCGGGCTTACTGGTGGTTTCCATCAGTGGCCCCGGTAGTTCAGGTGCGGCCATTGCGATTGCAGCTGTAGGCTGGGCACCTCTTGCAACACATACCGCTGCGCTGGCGACAGAAATTCGTGCCAGACCTTATATCAACATGCTGCCTGTTCTGGGTGTTGGCTGGCTGCGTCAGAGTCTGTTTTACATTTTCCCGGCGCTGATTGGCCCTCTGTTTCGCCATGCGATGCTGCGCTTACCGGGGATCGCCTTGGCTTTAGCTTCACTGGGTTTTCTTGGGCTGGGCGCATCACCGCCGGCGCCGGAATGGGGAAGAGTACTTGCGGAAGGAATGCCTTATCTGGAACGCGCCTATTGGGTCGTTCTGGCTCCTGCGGTAGCGCTTGCCGTTTTGTCTGTGATGGGCGTGAGTCTGGCCGGTCTGACAGGTCAAAAAAAATA
>B389103
ATGAATATGGGTAAACCTTTATGGCCTGTGTATGGACTCCTGTCAGCCACCTTATTACTGACTGGCTGCTTTAATGAACCGCAGGTCGAATCGGCCAGCGCCAGCGAGGGCAGAATTAAAGTGGCGCACCTTCTGCCACCGCGTTCCGGCCTGACGCCGCTCAGTGATGATGCCTTTAAATTATCACGCTGGAGCACGGCTGAAACCCTGGTCGTACTCAACAGCGCCAGTGACGCGCAGCCTGCGCTGGCAACCCGCTGGGAACAAATCAATGACACAACCTGGCGCTTTGAATTGCGCCCGAACGTCAAGTTTCATGACAACACCGATTTGACCGCGCAGTCGGTGGTTAACGCGCTGAGCGTTGCCGCTGGCGCCAAACCAAAACCCCGTATTCTGGATGGCGTAACGCTCACCGCCAAAGCAGACGGTGAAAATGCCGTTCTGATCACGACTGAAAAACGCGATCCTCTTCTGCCTCAGCGTCTTTCCAGTCCTCAGCTGGCCATTTTGTCGCTGAATGCCTACAAAGCAAATGGCGTGGTGAATCCGGTTAATGCGGGAACCGGGCCATTCATTCTGCGCAGTGTGAATGGCACCAGCAGTGCCGCGCTCGATCGCTTTGATGGCTACTGGGGCGAGAAGGCGAAAGCCAGCGGTATTGACGTAAGCTTTGTTCCAGACGGGGCCGCGCGCGCAGCCGCATTACGTACCGGCACGGCGGATATCATCGAGGCAATTCCTGTGTCTCAGGCCCCGCTTCTGGATCAATCACTGGTTCATGAAGTGCCGATGCCGAGAACCAATACGCTTTATCTCAATACGGCGCAGGGCGTGATGAAAGATCCTGCTATGCGGGCCGCAGTCCGTGACGTGATTAATCGTCAGCAGATTGTTGATAATGTCTATGAGAAACGTGCCGACGTCGCACAGGGGCTTCTGGGCCCGGCCTTGCCATGGGCCGCACCACTGCGCAAACCAGTAAGCAACCCCGTTGCGGCGGGGAAACCAGACGGAGCCACAATCACCCTGGCAACGTTCAGCGATCGTGCGGAATTGCCTGAAGTCGCGGTCTATCTTGCGCAGCAGCTCACTGCCGCCGGGTTTACCGTAAAACAAGTGGTCCGCGAGTATTCGCAGATTGAAGCTGATGCGCTGTCCGGAAAGTTTGATGCCTTTATTCTGTCCCGTGCAACCGTGCTGGATTCCGGCGATCCGGTTGCCTACATGTACAGCGATTTCGCCTGCGAAGGGTCGTTCAATATCTCCCAGCTGTGCCGTCCGGAAATTGATGCTGCACTGAAAAAAGCCAGTGAAACGCCAGCGGGTGAGGCTCGTCGCCAGGCCATTATGGACGCTGAGAACATGATCCTTGCCAGCGATGCTGCGATCCCAATGCTGCATGAACGCGTCATTCAGGGGGAAAGTGCGGCTCTGAAAAATGCGCTCCGTGACCCTCGCGAGCGCACGCTCATCAATAGCCAGACCCAGTTAGTTGCTGGCGAACAGACTACTGCTGCACAGTA
>B389195
ATGACTGAATTGATTTCAGGGAAGAAAGCGAACACCTCCCCCTCATTGCTGCTGGCCAGCCAGTTTATTTTTAATACCGGTTTTTATGCGGTGGTGCCTTTTCTCGCTATTTTTCTGCGCGATGACATGCTGTTGTCCGGCGCCGCGATTGGCCTGGTGCTCGGTCTCAGAACCTTCTCGCAGCAGGGCATGTTTCTGGTGGGAGGGGCGCTGACTGACAGGTTTGGCGGGCGTGCCATCATTCTGTGCGGCTGCGTGGTCCGAATCAGCGGCTACCTGCTGCTCGCTACCAGCGCCTCGTTATGGGGCGTCATTCTGGGAGCCTGCCTGACAGGGACTGGCGGCGCGCTCTTCTCGCCTGCAATCGAGTCGCTGATGGCGCAGGCGGGGACGCAAAGTGAAAGGGAAGGCAAGCGCAGCCGCTCAGAGTGGTTCGCGTTATTCTCTGTTTGTGGCGAGCTGGGCTCAGTTATCGGTCCTCTGCTGGGGGCATTACTTACAGGCTACAGCTTCCAGAGCGTGGCCCTTGGCGGGGCAGGTGTTTTCCTGTTTGCGCTGATTATGCTCTATTTCATGCTGCCGATAGGCACCAGCCATCATGGCACGCTGAAAATTTCCCCCTGGTGGACGGCATTCCGCCAGCGCCGCTTTGTTGCTTTTATCGTCGCTTACAGCGCGTATTTATTCAGCTATAACCAGCTCTATCTGGCGTTACCCGTTGAACTACGCCGCTCCGGCGGAAGTGAGGCCGATCTCGGCCCACTGTTTATGCTGGCCTCGGTCATGATCATTTTCCTGCAATTGCCTCTGGCACGGTTTGCCCGAAAACGTGGTGCATCACAGATTTTGCCCGTGGGCTTTTTGCTGCTGGCTCTGTCATTCTTTAGCGTCGCGCTGTTCGCCAGCACCCCACCGCCAGACACGCTGTGGCGGCTGCTTCCCGCGTTTTCACTGGTCACGCTGCTGACGCTGGGCCAGATGCTTATTGTGCCTGTCGGCATGGACATGATCCCCGTTTTCGCCCGGGATAAAAATCTGGGCGCGCACTATGGGGCGCTTTCCTCCATGGGCGGCGTCACCGTACTGGTCGGCAATTTTGCCCTCGGCGGGCTGCTGGATCGCGCACTCATCCCTTCTTCGCAGGCTTTTGTGCCATGGCTACTTATGGGCTGCATTCCGTTATGGAGTGCAGTCGCCATGCTGTTTATTTTACGATCGTTTAAAACAACCTCCGGGAATCAGTA
>B389287
ATGAATATTCCCCTGCAGATGGCATCCGACTCCTTCATTCAGGTCGACAGGATTTCCCGCTACCGGAGCCAACCCGGACTCCCCTGGCAGAAGACTCGGCCTGTGAATGCCATTCTTAACGATTTTTCGCTCACGCTGCGTCAGCATGAGCGCGTAGGCCTGCTGGGATGTTCGGGCTGCGGAAAATCGACGTTACTGAAAGCAATCCTGGCCCTCGACCCGGTGGATGACGGTGGGGTGTATTGCGATGGAAAGGTGGTCAGGCCGGGCTCTGCCCGAACATTACGCTGGTATCGTCGCCGGGTTCAGTACCTTCCTCAGGAGCCCGCCAGCACGTTGCCGCCGGCAATGCGTGTCAGAGAGATTCTCAACGAGCCGCTAAAACATTTAGGCTGCAACCGTGATGCGTCACCTGACCTTGCCACTGCACTTGAACAGGTAGAACTCAGCGCGGAGGTTCTCGACCAGCGTGCAGGCTCGCTTTCAGGGGGGCAGGCTCAGCGCGTTGCGCTGGCAAGGGCGCTGATCATACAGCCCGATTTTCTGCTGGCCGATGAACCGGTCAGCGGGCTGGATCTTCCCCTGCGTGAGCAAATCAAATCGCTGCTTTTGCGTGTTACAGAAGAAAACCGCATGGGGCTGCTGATCGTCTCTCATGACATTTCTATGCTGGCAGGGTTGTGCGACAGGACGCTGGTCATGGAGGCCGGAAAAATCATTGAAGATCGCCCGACGCTTGAAATGCTGCATTTACCTCATCATCCGCATACGCGTCAGCTGCTGGACGCGGTACCGGCTCTTGTAACTCATGCCCCATCACGGGCGCGTGGCTG
>B389379
ATGTTATCACATAACTTAAATGGCATGTGCAGTGACATGAACAACGATCTTCCTTATTCAATACCTGTGCTTGATGTTAAAAGCGTCAGCATTTCTATGGGCCATTCTGCCCTGGTCAGCGATGTCAGCTTTCGGCTCCAGCAAGGCGAGCGGGTCTGTATTATCGGCTCATCGGGGTCAGGTAAGTCTCTGACGGCAAAAGCCATTATAGGTACATTGTCTGTCGGGCTGTTATTACAAGGAAGTATTCGTATAAACGGTGCGGATGTCGTAGGCCTTCATCCCACCCGGCGCCCTCAGCATGCGCTGGCATCCGCCATCTTTCAGGACTCTTCCACCGCGCTGAACCCGCTGATGCCGGTGGGGCGACAGCTTGCCCTGGCGTTGAAAACAGGTGATAACGCGAGGTTGGCCTCTTTGTTGGATGCGCTTCAGCTCAGCGATATCCCTCAATTGCTCTCTCGCTACCCGTCAGAGCTTTCCGGTGGGCAGCGTCAGCGAATTTGCATCGCGCTGGCGTTGCTGGGGAATAATCGCCTGCTGATTGCTGATGAACCGACGACGGCACTGGATGTGATTAGCCAGCAGCAGGTTCTGCAGATATTAGGTCAGGGTTCCACGCTGAGCGCTCCGCCTGCGTTGCTCTTCATCACGCATGATATTGCCGTAGCCACACAGCTTTGCCAGCGAGGTATCGTGATGGAAAAAGGCAGGATTGTGGAGTCAGGCACAATGGCACAGCTCCTGAACGCGCCGGAACATCCCTACACCCGCAAACTGGTACAGGCCGCGCGAGCTGCTGAACAGACGTTGTTAACACATACCCGTGAGGCGCTCGCCGGATG
>B389471
ATGATTGGCTCCCATATTGACACCGTTGTAAACGCCGGCGCTTTCGATGGTTGTTACGGTGTCCTGTCCGGCCTGGCTGTCGTCAGGGCTTTCAGAAAAGCCGGGATCAAACCTTCCCGCCCGATTACTGTCGGCGCATTCACAAACGAAGAGGGTATCCGTTATCAACCCGATATGATGGGATCGCTCGTCTATGCAGGGGGGATCTCGCTGAAGGTAATCCTGGACACTGTCGGCACTGATGGCACACGTCTGGGTGATGAGCTGCAGCGTATTGGCTATGCGGGAGACCTGGAGCCCGGCTCGATCGTCCCTCATGAATACATTGAACTGCACATCGAACAGGGACCTGTTCTTGAAGCCGAAGGGATCCAGATCGGTGCTGTCGAAAATCTTCAGGGAATTTCCTGGCAGGAAATCACCATCAAAGGCACGGCAAACCATGCAGGCACCACGCCGACACGGCTACCCGTTCTTACGATCCGGCAGTCTAGGAAATGCTTGAAAAACGGATGCGTGTTATCTGTAATTCTGTTTGCGCAATGCACGAAGCAGAATGTGAATTCATTTACACACATGAGTTTTCACCTACAGTCGATCATCCGCGGGAAACTGCATATGCAATTGACGCAGCGGTTCGCGTATTCGGCGAAAAAAATGTGGATTCCACGGTG
>B389554
ATGAATGCGGAAACCTGGGCCCGTGTGAAGGCCTTCCGTCGGGCGCAGGAGCTGGCCGCCGGAGAACGGTCCGGTGAGCCGGTACCTTCCCTCTGGCGTGACTGGCTGAAGCCATTTCCGGCCGGCAGTTGTGAACTGGCCAGCTA
>B389645
ATGCTGTTCCCTTATGTCATTGCCATACAGTGGAATGACGGCCCTGACATTCATGGCCACGTCATTGTCGTCCTCGACTGGGAGTATATCGACCTGATGCTCGATCAGTTTCCAGGGTATGACTA
>B389736
GTGGCGGAGCCGGTTGAGTCTGGTAAGCCTCTGGGTACCTTCCTGCGGAAGGTCCGAAGGCAGGACGGGAGCTTCACCGCGCGTAAACTGACGCTTGATGGCATTCCGGGTAATGGTCATAAGCTGTATGGCTGGCTGAAAGCCACGGCGGACAGTCTGTTACCCGTCCCGGGGCAGGGCAGGGCCCTGCCTCTGCGCCTGTCTATGGAGATCCTTACTGAATACCGTGACCGGGCGGTGAATGGTTCGTCAGATAAGGTCACCCATGTCCATGAAACGAAAAAGCAGAAGAAGATGACTCACACCGGGACCGTTACTGAATGCTACCAACCCCGTTTAGTCAGGCTGCGGGAAACCAGTTCCCAGTGGGTCAGTGAGTGCGGCCTGCGCTTCAGAAAATCCACCGGTGCCGCGGTCGGAAGCGGCGTCTGGAGTTCACGTCACCGTGATTTAAGCAGCATCCGGGAAATTCAGCCCAATAAATA
>B389827
ATGAATAACAAACTACATTCTGAATTGATTAAGAAAGCTATGTTCCCGGATCCAGGCTGTTCAGAATTTAGGGAACTGACTGCCCGTAAGGCGATGCGAATTACTCCGATGCGGATGATGGTGTATCACTGCATCAGGTGTGCTGAAGACAAAGGTATCAGTGCATACCAAATCCTTGACCAGTTAAAATCATATAACCCAAATGCAAAACCAACTACTGTTTATCGTACTCTGGATTATCTACAACAGGCTGGAGTCATTGTAAAAATAGAAAGCTGTAGCAAGTTTGTAAAAAAGAATAGCTTTCCCCATGAAGGATTAACACTTTTTATGATTTGTTCAAACTGCGGTACAATCATTCAGCATACAGACAGCAAAATACAATCTTACGTTGAGGATAAATCACATGAATATGGGTATATTATGCAAAGAAAGGACATAGAAATCAGTATAATTTGTCCCGGTTGTCAGGCTAAAGAAAAAATGGCGCAATCTGGGTG
>B390200
ATGCTGGGTGCCGTGGAGCGTCGCTTCGGTAACAGCCTGCCGACATCCCCCGTTGAGTGGCTGACAGACAACGGTTCAGCCTACCGTTCTTATCAGACGCGTCAGTTCGCCAGAATGGTAGGACTGGAGCCTAAACATACGGCGGTACGTAGCCCGGAAAGCAACGGGGAGCAGGTCACCTCCTGCTTTTGGCTTAACTCGTCGGTTAGCCACGCATCAAAACGGCCCATATGCCCTTA
>B390748
TGAAGCAAATTAAAGAGTTACAGCGCCTGCTGGGCAAAAAAACCATGGAAAACGAGCTGCTGAAAGAAGCCGTTGAATATGACCGACAAAAAAAGTGGATAGCGCACGTGCCCTTGTTGCCGGAGGATGGCGAATAA
>B390873
TGGTGGTTCGCAGACGCCAGTTGATTGCGATGTTGGTGGCTGAGCGTAACCGACTGCATCCATCCCATCCGCAGAACAAGAAAAGCATTAATACCATCATTAAAGCGCTGGAAGATGAGCTTGTCAGGCTCGAGAAAGAAATGGACAGTCACATCCGTAACCACTTTAAAGAGATTGCTGAGCGCCTGAGCAGTATCAAAGGTGTAGGCACCATGACCGTTTCCGCGATGTTGGCGGAGATTCCGGAACTGGGAACGCTCTCCCGGCGCGAAATCAGTGCGCTTATAGGTGTTGCTCCTGTCAACCGGGACTCAGGGACTATGCGTGGCCGGCGAACCATTTTTGGCGGCAGGGCTGGCGTAAGATCAGCACTGTACATGGCTGCGCTTGTGGCAACCCGCTTTAATCCGGTGATAAAAACGTTTTATGTGCGCCTGCTTGCAGCCGGAAAGGCCAAAAAAGTGGCGCTGGTAGCCTGTATGCGTAAGCTGCTTACCATCCTGAACGCAATGCTCAGAAAGAACGAAGAATGGGATGAGTCGTACCACCACGTTGCTCCATAA
>B393423
TGAAGCGCAATACCGTAAGTAATCTGATAGAAAAAGATGATTTTGATACGCGGGAAAGTATTCTCAGCGTTAATATCCATTCTCTGTCGCGGCCGGGCGGCGGGACGTTGCTTTCTGACGTCCATTTTGCGGTCAAAGCAGGAGAATGTCTGGCCATTATCGGGCCTAACGGCAGCGGTAAAACTTCCCTCGTGAGAGCGATTAGTCAGGAACTGACCCATCTAAACGGTGACATTCTTCTGCGGGGCCGCTCTATGTCTGCTTTATCCCGTCAACAGCGGGCCAGGATGGTTGCTGTTCTGGCCCAGAATGATACACCTGATACGAGATTATCCCTTGAGGATTATGTAGCGCTGGGGCGTATCCCTCATGCCGGGGATGTACCGCGTAATGTACATGACGCGATTGTAGCAAATGCCATTAAAGAAACCGGATTACAACGGCTACGCAGGCGGTCACTTTTATCGCTTTCCGGCGGCGAAAGACAACGGGCAGCGCTGGCACGGGTACTGGCACAGACGCCCGACCTGGTATTGCTTGATGAACCCACCAATCATCTCGATCCTCCCGGGCGCGAGGAACTGCTTTCCCTTGTAAAAACAAAGGGGATTACCGTCGTGGCGGTGTTGCACGATCTGACACTGACAGAATCATTTGCTGACTGTGTTCTCCTCTTGTCGCAGGGGCAATCAGTGATCTGTGACACACCGGAGAGGGTATTGGTATCAGAATACCTTTATCCCGTCTTTGGCTTGACCAGTTTTACCGTACCGCATCCCCATACAGGAAAGGCGTTGCGTATTTTTGAAGTTCCGCATTATGCATAA
>B393534
ATGTCAGAAATGGCGTTTGCACTGCATTTACAGGATCGTATTGTTGGGCTGACTGGTATTAGTGGCTGGTACAAAATGACGCCGGAATTTAAAAAGGCGATGGGCTCGATCCCAGAACTGGCACCCAAATATCCCACTCTGGAAACATTGCTGGCAGCCGAACCTGATTTCTTTTTCGCTGGCTGGAACTATGGGATGAAGGTGGGTGGCGAAGTGACGCCGGATACGCTAAGCAAATATGGCATCAAGACTTTTGTTCTGAGTGAAAGCTGTGTGTTCACCACTGCGCACAAAAATAAAGCCACCATGGATCTGCTGTATAACGATGTCCTCACGCTGGGTAAGATTTTTGGCAAGCGCAATGACGCACAGTCCCTGGTCAGCGGCTGGAAAAAGAGGTTGAATGAACTGCCGAAGCCAGCGGCAGGTACCCGTCCTTTAAAGGTGTTCGTCTACGACTCAGGCGAGGATAAACCGTTTACCAGTGGTAAATATGCGATGCCTACGGCCATAATTGAGGCGGCTGGTGGTAAAAATGTAATGGAGGCGGTGGATACCAGTTGGGGAACGACTTCCTGGGAAAGCGTGGCCGCTACTGAGCCGGACTTCATTATTTTGTTGGATTACCAGACGGGCAGCGGTGCGGATGCACTGCGTCATTTTCTTGAGAATCATCCGTTAATGAAACTGACTCCGGCTGTTCAGCATCATCGATACCTGAAATTACAATATGCTGAACTGACACCGGGGCCTGCCAACGTTGATGCGGTGGAAAAACTCGCGCGGGCGATGTACCCGTCAACGGCGAAGTG
>B393737
TGCTCATGTCGTACCGTTATCACTGGGCGATGTGGGGAGCGATGGTAGTGCTGATTGGGTTGATGTTATTCAGTATTACCAGAGGGACAGTCTCACTGTCGCTAATGCAGGTGCTGGGAGCACTGAAGCTGGTGGATGAGCCGGTATCTGCCATGGTCAGCAGAATTGTGACGGATTTACGCGTACCGAGGATGTTGCTCTCTGTGCTGACAGGGGCGGGACTGGCAATGGTAGGGGCGTTGTTACAAACTACCACCCGTAACGATCTGGCCGATCCTTTTTTGTTCGGGCTATCCTCCGGCGCGTCAGCGGGAGCTGTGCTGGTGATCACCCGTTTTGGTGATCGACTAGGTGTATTAACGCTCCCCGTATCGGCGTTTGTTGGTGGTGTGTGTTCCGCCATAGCAGTAATGCTGTTGTTTCATTTTAAAAAGCAACGTGGAGCTGAGCATCTAATTCTCTGCGGTCTTGCCATCTCTTTTTTGTTCGGGGCGCTGACCAGTTATTTCATTTTTTCGGGCGATCAGCGAGCTGCCAGCTCTGTGCTGTTCTGGTCACTAGGCGGTCTGGGATTAGCCACCTGGAATAATTTGCCTTTCGCAGTGTTCAGCCTGGTGTTGCTGATTGCTTTTGTCCTATTGCGGTGGCGCTCTCTGGATGGTGTGCTGGCAGGAGAACAGACAGCGTTGTCGCTGGGGATTAACGTGAGTCGTCTGCGCATCGAGATTTTTCTTTGTTGCGCACTGGCAACATCGTTGATGGTGGCATTAACCGGCGTGATTGGATTTGTTGGCTTAATGGTGCCCCATCTGTGTCGGCATTTTGCAGGCGTTAAGCATCTGTTGTTGTTACCTTTGTGTGGCGTCTGGGGTGCAATATTACTGTGTGGCGGCGATATAGTCAGCCGGACGATACTGGCACCGCAGGAACTACCAATTGGCATTATTACGGCGGGCATTGGAGGGTTGTTTATTATCATGTTACTCGCACGAGATTCGTCCAGAAATACTGCCTGTTAA
>B393874
CATTCTTCGAACCAAGGCTCAACAGGATCGGGATAATGCCGCCAATTTTGAGGCCCTTCAGCCATTTCTGCATCCGTTAACAGGGCGGAATCCAGTCTGTTGCGCAGTTTTGATTCATTCATATCCATTCCAATAAAAACGAGTTCCTGACGGGCATCACCAATGCCATCTATCCAGTTAGACATGATGAACTTCAGTGACTCAGCATCCTCTAGCCAACGTTCTTTCGGCACACTCGCCCACCACATGCCCCCCAGCGCCTGGCGCGCAATGCCACCAGCCTGTGACCATGAACCTGCGAATTCCGGACGGCTGGCCAGCCAGAAGTAACCTTTTGATCTGACGACTTCATCCAGCTCATTTTCCAT
>B394151
ATGATCCCCAAAAATTACCAGCAATGGTACCGGTGCATTACAGAAGAATGTGGCATTCCCCTGACGCAGGCATTCATTACATCCCGCCTGGCTGTTCTTGAGGACCCCGGACACCAGGAAACCAGACGCTTTGTCTCGTTATATGGACAATCTCATCTGAACAGTATTGTTCAATGGTTTAAAAAAGTGCGGGAAGACGTGTCGTA
>B602282
ATGCAATCATTCGTTTTAACAGGGTTAGAAAGTGCTGGAAAATCAACTCTTTTTAATTTCCTGACGGAAAGTGCAGCCAGTGATGAACGTAATTTCAGGGGATCCACCGTTGTATGTCGGGAGGGGGTCATTAAGGATGCGGATATCAACCTGGTTGATACCCCGGGTATACGCTTTCAGAGCGACAGTGAAACCACGAAACTCGCGCTCAATGCGCTAAACCAGCATGATGGTATTCTTCTGGTGTTGCGGGCCACAAACGCTCAGCAGGAGTGGCAAATGATCTGCAACCTCATACCATCACAGACAAAACGCCTCATTATCCTCCTGACCTTTGCTGATAAGGTTATAGAGGGGCTCGCGGAGGTGGCTGAATACCTGGGTGAAATATCAGGTGCGCCTGTCATGGCAGTTAATGCCAGAGAAGCGGATAGGAATGTTCGCCAGGATGCACTGCAGTTACTTCTGCACGGTAAACCAGCTCCTTCGGTGGACACTTTAACCAGTCAGCAAATACCGGTCATTAATCTGCTGACTGAAGTCCCTCAGCAAACGATATTTGAACATCGTCGGGGTGGTAGGCCTGCTGCGATAATATGTCTTTTCCTGCTTTTTGCCGTTCCGGTATGGTGTGCATGGCTGCTGTCAGATTTCATTCAGCCTGTCATTGACAGTGCGGTTATTCAGCCGCTTGAGAATATAACGACCAACTGGCCCGACTTTCTGAAGGCTCTATTTGTCGGCAATTACGGTCTTTTTAGTCTTGGACTTTATTCGTTTGTATGGGCATTTCCTGTGGTGGTACTGATAGGGTTGTCTCTTTCGCTGACAGACGACAGCGGGCTTAAGGAAAGAATCACCGCGACGCTGGATCCTTGGTTACGAAAAGTGGGCCTCAGCGGACAGGACCTGATCCCGGTTTTAAGTGGTTTCGGCTGTAATGTCGTGGCGGTTTTTCAGAGCCGTTCGTGTTCGCGATGCACCCGGCATGCCTGTATAAGTATGATTAGCTTTGGGTCCGCTTGCAGCTATCAGACCGGGGCGACGCTTTCTCTTTTTAATGCCGCCCATCAACCCTGGCTCTTTGTCCCCTATCTCAGTCTGCTGTTTTTCACAGGCGCAATACATACGCGCCTCTGGAACGGGTCGTTGAAGCCTGGCCAAAACCAGCGTCTGACAGAGCCCACCTA
>B596321
TTGGAAACACGCTCTTTAATATGGGCTACAGGCGAATTCCAGTTCCCGGACCGGCTGATTTTTCCTGGGGCAGATATTTGTTGCCATTACGGTGATGTGACCAGTTGGAAGGATTTCAGGAAAGGTGAATACATTGTTATAGGCGGCTATGAAAGCGCAGTGGATGCCGCTGTAAACCTGCTGGAAAATGGCTCATCGGTAAAAATGTTAACCCGCTCAGCCCCTTGGTCAGCTAACCACATCAGCGATCCCAGTCTGTCGCTTTCCCCTTATACCCGTGAGCGTTTGAACAGGGTAATGAATCACCGTCTTTTCGAAATTTATGAAGATGCGGATGTCTGTGAAGTAATCAGAATGCCCGGACCGGGAAGTTCGTACAAAGTCCATACCACAAACGGACGCGCCTGGGCCACTGACGAGGTGCCTGTGCTTGCTACCGGCTTCCAGTGTGGCGGGGGAGCAAGGCAACTGGCTGCTTTTTTCGAATGGAATGATGATGGCTATCCGGTATTAACGGATGAAGACTGTTCAACCTTGTTTCCCGGTTTGTATCTTGTCGGCCCTCATGTGCGGCATGCCGGTAATATTTATTGCTTTATCTATAAGTTCCGCCAACGCTTTCCTGTCGTGGCAGAAAGTATCACCCGTCATCTGGGCCTGTCATCTGAAGGATTGCGTGACTGGTGGATTCTGCCTTCAGAACCCGACTGCTGTGCCGACGATGACTGCGCATGCTG
>B395187
TGACTAAACCTACCCGCGCTGAACGAGAAAAAATCCTGGCGATGCTGCCAGAAGATTACATGAATCCTGTGCAACAGGACTACTTCCGGCGGCTTATCCGCCACGAAAGGCAGGAGGTGCTTGATCATATAGACCAGATGAAGCAACAACTGCAGGATAATCCAGAAACGGGTGACGAAGGTGACATCGCCATTCGTGAAGAGCAGTTACGTCTGCTGTTCAGACAGATAGACAGAGAAAGCCGCCCGTTGCCGAAATATGATGCAGCGCTTATGCGGCTTGAAAAAGGAGAATATGGCTTCTGCCGGGATACAGGCGAACCTATCGGTCTGCAACGCCTGCTACTCAGGCCCACCGCAGAATTAAGTGTCACGAACGGTGCAATAGTGATCCACACCCAACGCCTGAAATCAGATCCAGGGGGTAATCTGCTCTCCTGA
>B554821
TGGCCGTGCCCTGGGGAAATTTACAGCTGGATGAATTGCTTTCCATGCCGGATTACGATTTTCATCGGGTGGCGTTACTTATCGATGAGCTTCAGGATGCAATTGATGCAGTTTTGTCGGATGAACCCGACAAAAAATATGATATTTCGTGGCGGGTCATTGAGGATGACCGTCCATTTCATCCGCAGCGGCTGTGGGATACCTGCCATCGCTTCATGGGCGCAGGCGTTTACCGCAGCAAGGGTTTTTTCTGGCTACCGGGAAGGGATGACCTGGCATTATTGTGGAACCAGGCAGCAGGGAGCATCAATCTCGAATTCATAAGCTACTGGAAAGCCGGGGTCCTGACTCACACTGATAATTCATTGACAAAGGAAGAACGCGCAGCTATCCGTCAGCAACTGGCAAAAATGCCTGGCAGATTTGGTGACCGGCGCTGCCGCCTGACTGTTATTGGCGAGAGCGGCGAAATTGACGATTTTGCCCTCGCATTGCGCCAGTGTTTACTCACTGAAGAGGAAATTCTCTGGTGGCAGCAGGGGGGGATTTTCCACGATCCCTGGCCCACGAAAGTGGCCCGGCTGGCTTAA
>B402327
TGCTGCAAAATCTGGTCGATGAATTCAAAACTCTAGGGGTGAATACTGAGCAGGAAGTACATGAATCCATGCGTTCTTCTTACGGTAACCACTATCGCAGGATGTTGATGCCGGTACTGGACCGGCTTGAGTTTCAGTCCGGCAATGCCCTCTATCGGCCCGTGATTGATGCTATCCAGATTATTAAGGAAAACAGGACCAGCAATCAGCATTTCTATGCGGTGGGTGATGTGCCTGTTGACGGTATTATTCAGAAAAAATGGCGGGATGTTGTCATCGTACAGAGCCAGTCCGGTGAAGAGCGTATTAATCGTACCAACTATGAAATTTGTGTATTACGGGCTTTACGCAAAAGTCTGCGCAACAAAGAAATCTGGGTCACCGGCGCGGATCGCTATCGTGATCCGGCAGAAGATCTCCCTGCCGATTTTGCCACTAACCGCGCATATTATTATTCCCTGTTGCAGGCACCCACTGATGCGACAACCTTTATTAATCAAATCAAAGACAGGATGCGCCAGTGGCTCGGTACGCTGGATAATGGCCTGCCGGATAATCCCAGACTTCGCATCAGGGAACAGGGGAAAAATCGTATCCACCTGACGCCGCTGGATAAACAAACGGAGCCGCCCAACACCGCAGCGCTGAAGCAGGAGATTGGCCAGCGCTGGGCCGATCTGGAGTTGATAGACATACTCAAGGAGGTGGATTTACGGGAACATTTCTCGTGGTTATTTCGCACATCGGCCAGTCGGGAAGTGCTGGAGCCTGAGGTATTACAACGCCGCCTGTTGTTATGTCTGTTTGGCCTCGGAACGAATGTAGGGCTGAAACGTATCGCCAGCCAGCAACCCCGCGTCAGTTATGATGAATTGCGTTACGTTAAACGGCGGTTTATTCAGAAAGATGCTTTGCGCTCAGCGATTTCACATATTGTGAATGGTATTTTCAGAATTCGTCAGCCCGCTATCTGGGGGAATGCGACGACATCCTGTGCGGCGGACTCCCGAAAGTTTGGTGCTTATGATCAGAATCTGATGACAGAATGGCATGCTCGCTATGGCGGGCGCGGCGTGATGATTTACTGGCATGTGGATACGCATTCCACCTGTATTTATTCACAATTGCGCCGCTGTTCCTCATCGGAGGTGGCCGCCATGATGGAAGGTGTTCTGCGTCACTGTACCGACATGGAAATTAACCACCAGTATGTGGACAGCCACGGACAAAGTGAGGTGGCCTTTGCGTTCAGTGATGTGCTGGGGTTCGATCTATTGCCGCGCCTGAAAGCGATCGCCCGACAGAAACTGTATGTGTGTGAAAAGGAAGATACATCGTTGTACCCGCATCTTACGCCGATTTTAACCCGGGGGATCGACTGGGAGCTTATTGCACAACAGTATGACGAGATAATCAAATATACAGCGGCACTTAAAACCGGAACGGCAGAACCCGAGGCCATATTACGACGATTCACCCGCAATAACATTCAGCATCCAACCTATAAGGCACTCGCGGAGCTGGGCAAAGCGATTAAGACCATCTTCCTCTGCCGTTATTTACACGATGAGTCACTGCGTTGCGAAATTAATGCGGGTCTCAACGTCGTGGAAAACTGGAACAGCGCCAATAATTTTATTTTTTATGGCGAACACGGAGAATTTACCAGCAACCGGCCTGCGGATCAGGAACTGTCGATGCTCTCTTTGCACCTGTTGCAAATCAGCCTGGTCTATATCAATACCCTGTTGATTCAAAATGTGCTGACAGAGCCGGCCTGGCAGCAGAGAATGACAGAAGAAGACTGGCGTGGTCTGACCCCATTGATATACCACCATGTTAATCCGTATGGACGTATCGAGCTGAACATGGATCAACGGCTGGCGCTGGCAGCCTGA
>B402432
TGGTCCTGAATATTTACAATCTGGTTTGCGACCAACTGGATCATTGTCTGCTTAGCCTTCTGCCCGAAGGCTTGCTTACTTTCAGGGGCATCAATTCCATAGAGCCGTATTCTTGTATTTATTGCACCGTCATAAGCCTGTACAGTATCACCATCAATTACTCTGACAACTTTTGCCGAGAAAGTTTTGGCAATTGA
>B411899
ATGAACTGCCATTACCTTGGTACCCATTTCGACATTCATGGCGGTGGTTCTGACCTGATATTTCCCCATCATGAAAATGAGATTGCCCAGTCCACCTCCGCCAATGATGGCCCTTACGTAAATTACTGGCTTCACACCGGCATGGTGACGGTGAATAAAGAGAAGATGTCGAAATCGCTGAATAACTTTTTTACCCTGCGCGATATTCTGAATCGGTTCGATGCCCAGAGTGTGCGCTTCTTCCTGCTAAGCGCACATTATCGTAAGCCGCTGAATTATAGCGAGGAGAATATTCACCTCGCGCGCGCCTCGCTGACACGGCTCTACACCGCATGCCAGTTCGCTGACGGGTCTCGATCTGAACAGCACGATGCATGGCGGGCCAGATTCTGTGAGGCAATGGATGATGATTTCAATACACCCCAGGCGCTTGCCATTTTATTTGAACTGACAAGAGAGATTAACAGGCTTTGCGGAACGAATGATGATGAAGCCGCAGCACTTGCCACCACGCTGAAAGACCTGGGGAATGTGCTGGGTTTGCTTGAACAATCAGCGGATGCCTTTTTGAAAAACCGCAGTGATCTTCATCCTGCAGAACTGCAACTTATTGAAAAGTTAATTCACCAACGCAGTGAGGCACGACGTATGGGCAAGTGGGACAAGGCCGATCGTTTAAGAAATGAATTAGCGGAGCAAGGCATTGATCTTGAAGATGTCGGCGAAAATACCTCATGGCGTATCCGATA
>B402761
TGTTACGTAAAAACCCATCAGGTCATACCCCCATTGTTTCCACGAAAGCCTATATTGATCCCACCGCGGTCATTTGTGGGCGTGTTATTATTCATGATTATGTTTACGTCGGACCCTATGCGGTTATCCGTGCTGACGAGCTAAATGCAGAAGGAGACATGGATCCTATCATTATCCATTCCCACTCTAATATTCAGGACGGGGTGGTTATTCATTCAAAAAGCGGCGCGCCAGTGACGATAGGAAGCGGAACGTCCATTGCCCACCGTGCAATAGTGCATGGCCCCTGTCAGGTTGACGAGCGGGTATTTATTGGATTCAACAGCGTGTTGTTTAACTGTCATATTCAGACTGGTTGTGTTATTCGCTATAATGCAGTTGTGGATGGTGTTACCTTGCCTGAGAACACCTATATTCCATCAACCGAACGCGTGGGGCCTGATTCCGATCTTAAAAGTTATTCGAAAGTAGACCCCGCGTCTTTACAATTTTCAGAAGAAGTCGCCAGCACCAATGTCAAACTGGTGGAAGGTTATCAGTTGTTGCGAAATGAATTCTGA
>B411969
TGAATGATGATGAAGCCGCAGCACTTGCTACCACGCTGAAATACCTGGGGAATGTGCTGGGTTTGCTTGAACAATCAGCAGATGCCTTTTTGAAAAACCGCAGTGATCTTCATCCTGCAGAACTGCAACTTATTGAAAGGTTAATTCACCAGCGCAGTAAGGCACGACGTATGGGCGAATGGGACAAGGCCGATCGTTTAAGGAATGAATTAGCGGAGCAAGGCATTGAACTTGAAGATGTCGGCGAAAATACCTCATGGCGTTTCCGATAA
>B429032
ATGTTTCTCTTACTGGAAAAAGCCCATGCAGGTGCAGTTTTTAAACTTGAAGATATCCTGGCATCAATACCCTGGGATTCTCATGGATTGATCGCTGCGATTGCACAGCAATATGACACTGGAGAGGTGTTGATGCTTGCCTGGATGAATCAACAGGCTCTTGATGAAACCTTATTGACTGGCAGAGCCTGTTACTGGTCGCGATCCCGATCATGCCTTTGGCGAAAAGGTGAGACCTCCGGCTGCGTTCAGCAAGTAAATGATATCCGTCTGGATTGTGACGGAGATGCGGTACTACTGCTTGTGGATCAAAAAGGTGGAGCCTGCCACACAGGTCGGCGGAGTTGTTTTTACAACGCCATTAAAGGCGATGAGCTAACCGTGCTCAACGATCCTGGTTA
