# Supplementary material for: Genomic analysis of hypervirulent Klebsiella pneumoniae reveals potential genetic markers for differentiation from classical strains
Source: Sci Rep. 2022 Aug 11;12:13671. doi: 10.1038/s41598-022-17995-2 (PMC9372168; doi:10.1038/s41598-022-17995-2)
Supplement: Supplementary file 4 — Supplementary Information 3. [file 41598_2022_17995_MOESM4_ESM.txt]

ID	X1	X2	Description	CountLiverExST23	CountLiverST23	Count NonLiver	-LOG10(pvalue)
B58052	13.924753	10.053482	EamA family transporter	34	27	86	15.61949562
B68511	9.598885	6.102859	putative protein	26	27	208	3.449135325
B599529	11.184877	9.35972	IS110 family transposase	25	27	170	3.044323775
B151867	13.493505	10.355039	recombinase family protein	23	27	107	6.631511872
B391152	6.0756173	4.9009027	integrase	23	26	117	4.660982893
B216664	5.251671	3.6120133	hypothetical protein	30	26	147	7.159921935
B216873	6.2699904	4.699195	putative protein	28	26	99	9.749193874
B217887	6.503133	5.9580655	hypothetical protein	24	27	227	0.737902545
B229379	5.757022	2.8570833	hypothetical protein	29	24	147	6.037696451
B233549	7.136919	7.55539	sensor domain-containing diguanylate cyclase	16	27	78	4.025798684
B239784	6.833578	4.005753	hypothetical protein	30	27	107	10.55430689
B239951	6.484603	3.7678447	putative protein	24	27	100	7.399487697
B606549	5.744423	3.8878503	recombinase	24	27	149	4.205549196
B570661	5.908752	3.1366608	putative protein	24	27	154	4.000330598
B241036	5.983976	3.3071263	putative protein	24	27	142	4.71467078
B607698	5.4547706	3.838965	putative protein	23	27	147	3.841201928
B241340	5.4658647	3.3017964	DNA replication protein	24	27	151	4.165399408
B241545	5.7603397	3.5088937	putative protein	24	27	151	4.165399408
B242065	6.9448795	5.207722	IS66 family insertion sequence hypothetical protein	22	27	193	2.362620814
B242313	6.735895	5.136039	SOS mutagenesis and repair protein UmuC	23	27	85	8.246062271
B242735	7.6565266	7.5553265	putative protein	15	27	74	4.282862746
B276809	5.3289247	3.1088037	putative protein	24	26	147	4.038004304
B283147	5.8885517	4.3445907	putative protein	22	27	101	5.726162308
B307142	11.356363	10.587332	korC	21	27	95	7.21133236
B362201	6.288003	9.131848	hypothetical protein	34	26	78	16.16521512
B363477	8.16544	9.7477	Cysteinyl-tRNA synthetase	14	21	48	3.934925544
B378087	7.72301	8.06525	integral membrane protein fused with prolipoprotein signal peptidase	15	26	45	7.378585545
B378173	7.9831753	8.050701	heavy metal translocating P-type ATPase	15	27	49	7.627556376
B378264	7.6646066	8.226371	Cd(II)/Pb(II)-responsive transcriptional regulator	15	27	45	8.059496648
B378517	8.613854	6.5597377	putative protein	7	25	28	2.92775838
B378577	8.269811	6.9098663	putative protein	15	27	37	8.795298502
B378656	8.489378	7.307614	putative partitioning ATPase protein	15	27	37	8.901050576
B378735	7.9805613	6.8729534	chromosome partitioning protein ParB	16	27	43	8.51829982
B378821	7.3834996	6.9907293	putative protein	16	27	43	8.359081594
B378907	7.5965676	7.116972	putative protein	16	27	43	8.359081594
B538146	7.083663	8.124023	Transposase	26	27	57	15.45342919
B379479	9.17232	5.13987	putative protein	11	25	41	3.628549987
B379598	9.90904	4.8437157	Transcriptional regulator%2C GntR family domain / Aspartate aminotransferase	13	27	44	5.842509516
B379682	9.386249	4.9547563	MSMEG_0572 family nitrogen starvation response protein	13	27	43	6.035193476
B379765	9.988729	5.163528	Nit6803 family nitriliase	13	27	44	5.842509516
B379932	10.008499	5.5368514	GNAT family N-acetyltransferase	13	27	42	6.199180786
B380014	9.738748	5.141233	sll0787 family AIR synthase-like protein	12	27	43	5.170730793
B380096	10.112329	4.737556	MSMEG_0570 family nitrogen starvation response protein	13	27	43	6.095228376
B380179	9.55878	5.505896	MSMEG_0569 family flavin-dependent oxidoreductase	13	26	43	5.325236228
B593723	7.691565	4.646845	hypothetical protein	24	27	97	7.793668253
B380773	13.469256	10.132664	alpha/beta hydrolase	23	27	72	10.75864625
B380897	-12.937052	-4.1372027	transcriptional repressor	26	26	116	7.317996654
B381162	13.151919	9.851657	c-type lysozyme inhibitor	23	27	58	12.98752785
B381271	13.55424	9.932718	peptide deformylase	23	27	58	12.98752785
B381485	10.892991	10.062349	putative protein	18	27	57	8.812668096
B381588	3.7288454	8.09512	MFS transporter	26	27	71	13.33559935
B381713	3.1273077	8.09902	aerobactin synthetase subunit alpha	26	27	69	13.7076514
B381836	3.9995499	8.357957	N(6)-hydroxylysine O-acetyltransferase	26	27	70	13.50960337
B381960	3.5134776	7.7629814	IucA/IucC family siderophore biosynthesis protein	25	26	69	12.0024616
B382081	3.661664	7.9470882	NADPH-dependent L-lysine N(6)-monooxygenase	26	27	71	13.33559935
B382206	3.1495311	7.958185	ferric aerobactin receptor IutA	26	27	71	13.33559935
B382331	13.146228	9.440038	hypothetical protein	23	27	58	12.98752785
B382440	12.942105	9.479392	TetR/AcrR family transcriptional regulator	22	27	57	12.20284879
B382547	12.473589	10.441603	hypothetical protein	22	27	57	12.35738721
B382654	12.909894	10.429632	hypothetical protein	23	27	57	13.20918843
B382762	12.677269	10.114051	DM13 domain-containing protein	23	27	57	13.20918843
B382870	12.57267	9.893972	hypothetical protein	23	27	57	13.20918843
B579299	11.89992	10.521863	transposase IS3/IS911 family protein	19	24	104	3.745292187
B383121	11.196642	10.414714	hypothetical protein	18	27	66	7.520268826
B383235	11.099287	10.236136	putative protein	18	27	55	9.219503025
B383335	11.759179	9.720506	putative protein	18	27	59	8.456481352
B383439	11.653341	9.362217	nucleotide-binding protein	18	27	61	8.18489571
B607670	11.833622	8.982858	transcriptional regulator	22	27	118	6.874424703
B383807	11.039942	9.428781	putative protein	18	27	58	8.724290228
B383910	11.4862	9.898971	putative transcriptional regulator	18	26	54	8.578224813
B384119	11.626352	9.663041	NAD(P)-dependent alcohol dehydrogenase	18	27	55	9.013806381
B384219	10.660131	9.677285	AraC family transcriptional regulator	15	27	57	6.134079745
B384435	8.579061	11.880931	DEAD/DEAH box helicase	10	21	42	1.397696084
B384510	8.12378	11.635335	DinG family ATP-dependent helicase YoaA	11	20	39	1.669127113
B545460	6.4662848	10.722296	IS1 transposase orfA	23	21	62	7.212650951
B597737	-13.544127	-3.8211708	GTP-binding protein	37	27	122	13.16438055
B384912	6.9306016	9.368952	response regulator	26	19	54	9.883089883
B385021	6.310028	9.367689	response regulator transcription factor	29	20	52	13.36929185
B385127	6.0763693	10.141687	putative protein	23	23	49	10.46245718
B603951	6.5431337	8.830564	TonB-dependent siderophore receptor	35	24	62	18.21700058
B385338	6.3368278	8.945495	hypothetical protein	34	24	53	19.33923055
B385452	6.192616	8.809893	hypothetical protein	34	24	53	19.33923055
B385565	5.407237	9.448094	hypothetical protein	27	24	58	12.85786624
B385675	5.4947753	9.599924	hypothetical protein	27	24	58	12.85786624
B385885	6.623423	9.973049	IS3 family transposase	19	24	46	7.973187593
B386690	-13.741132	-4.3995285	isocitrate dehydrogenase	19	19	101	2.499966587
B386855	-13.94411	-4.2935753	hypothetical protein	20	19	103	3.119167297
B390321	-13.664207	-4.963783	M14 family metallocarboxypeptidase	20	26	105	4.331536045
B411895	-13.767962	-4.9400096	dihydroorotase	20	26	102	4.419571376
B387865	-13.159964	-4.946888	porphobilinogen synthase	20	25	104	4.012317066
B388716	7.359066	11.961045	hypothetical protein	16	26	52	7.273919583
B388835	7.146693	11.018724	aldo/keto reductase	15	27	45	8.174316565
B388922	7.402654	11.40932	hypothetical protein	15	27	47	7.792963499
B389011	7.1710863	11.974585	ABC transporter permease subunit	15	27	50	7.298829119
B389103	7.849346	11.657246	ABC transporter substrate-binding protein	15	27	50	7.298829119
B389195	6.9532304	11.569447	MFS transporter	15	27	50	7.298829119
B389287	7.2182784	12.015155	ABC transporter ATP-binding protein	15	27	50	7.298829119
B389379	7.615616	12.09348	Oligopeptide transport system permease protein OppB	15	27	50	7.298829119
B389471	7.6596313	10.95904	putative N-carbamyl-L-amimo acid amidohydrolase	13	27	43	7.311514767
B389554	8.121506	10.265033	putative protein	13	27	51	5.533615918
B389645	8.39945	10.963839	putative protein	13	27	51	5.533615918
B389736	8.479916	10.608476	putative protein	13	27	51	5.533615918
B389827	8.484174	10.50436	transcriptional repressor	13	23	52	3.44577428
B390200	13.430976	9.181226	putative transposase	20	26	65	9.048802947
B390748	7.0825377	5.8918447	transposase	18	26	80	5.023259184
B390873	6.8832746	5.7408876	transposase	19	27	107	4.300925473
B393423	3.8047068	7.502073	ABC transporter ATP-binding protein	22	23	65	8.415232258
B393534	-13.176763	-3.7787206	ABC transporter substrate-binding protein	24	25	113	5.831005366
B393737	-13.066999	-3.359837	iron (III) ABC transporter permease protein	22	21	91	5.803407337
B393874	10.638253	10.026916	Putative metal chaperone%2C involved in Zn homeostasis	12	20	44	3.766454104
B394151	-14.296727	-4.960753	putative protein	20	25	100	4.356857574
B602282	-14.345082	-4.5308695	ferrous iron transporter B	19	22	97	3.829021352
B596321	-14.400835	-4.7999086	NAD(P)-binding domain-containing protein	19	25	104	3.177342851
B395187	-13.355787	-4.6668797	RNA polymerase-binding protein DksA	20	25	101	4.71924834
B554821	-13.1000805	-4.2140946	Putative metal chaperone	28	24	115	7.926089685
B402327	13.691591	9.659726	Tn3 family transposase	21	27	55	11.83871743
B402432	7.5643797	11.19607	hypothetical protein	15	26	31	10.3672768
B411899	-13.923175	-5.1283627	cysteine--tRNA ligase	19	24	96	4.899455603
B402761	-13.57793	-4.6539526	hypothetical protein	19	21	98	3.702715041
B411969	7.5871687	10.005428	Cysteinyl-tRNA synthetase	14	13	36	3.698201842
B429032	7.7788663	10.408259	hypothetical protein	13	11	47	2.436325023
